# Supplementary material for: (Dimethyl sulfoxide-κO)bis­(thio­semicarbazide-κ2 N 1,S)zinc dipicrate dimethyl sulfoxide solvate monohydrate
Source: Acta Crystallogr Sect E Struct Rep Online. 2011 Jan 8;67(Pt 2):m133–4. doi: 10.1107/S160053681005378X (PMC3051735; doi:10.1107/S160053681005378X)
Supplement: Supplementary file 1 [file e-67-0m133-sup1.cif]

##############################################################################
###                                                                        ###
###        Electronic paper (Acta Crystallographica Section E)             ###
###                                                                        ###
##############################################################################
#                                                                            #
# This CIF contains the data in a paper accepted for publication in Acta     #
# Crystallographica Section E. It conforms to the requirements of Notes      #
# for Authors for Section E, and has been peer reviewed under the auspices   #
# of the IUCr Commission on Journals.                                        #
#                                                                            #
# Full details of the Crystallographic Information File format               #
# are given in the paper "The Crystallographic Information File (CIF):       #
# a New Standard Archive File for Crystallography" by S. R. Hall, F. H.      #
# Allen and I. D. Brown [Acta Cryst. (1991), A47, 655-685].                  #
#                                                                            #
# The current version of the core CIF dictionary is obtainable from          #
# ftp://ftp.iucr.org/pub/cif_core.dic. The current version number is 2.4.    #
#                                                                            #
# Software is freely available for graphical display of the structure(s) in  #
# this CIF.  For information consult the CIF home page http://www.iucr.org/  #
# cif/home.html                                                              #
#                                                                            #
# This file may be used for bona fide research purposes within the           #
# scientific community so long as proper attribution is given to the journal # 
# article from which it was obtained.                                        #
#                                                                            #
##############################################################################
                                             
data_I
_audit_creation_method     SHELXL-97
_chemical_name_systematic
;
(Dimethyl
sulfoxide-\k<i>O</i>)bis(thiosemicarbazide-\k^2^<i>N</i>^1^,<i>S</i>)zinc
dipicrate dimethyl sulfoxide solvate monohydrate
;
_chemical_name_common     ?
_chemical_formula_moiety
                       'C4 H16 N6 O S3 Zn 2+, 2(C6 H2 N3 O7 -), C2 H6 O S, H2 O'
_chemical_formula_sum     'C18 H28 N12 O17 S4 Zn'
_chemical_formula_iupac
                 '[Zn (C H5 N3 S)2 (C2 H6 O S)] (C6 H2 N3 O7)2, C2 H6 O S, H2 O'
_chemical_formula_weight     878.13
_chemical_melting_point     469
_symmetry_cell_setting     triclinic
_symmetry_space_group_name_H-M     'P -1'
_symmetry_space_group_name_Hall     '-P 1'
loop_
    _symmetry_equiv_pos_site_id
    _symmetry_equiv_pos_as_xyz
    1 x,y,z
    2 -x,-y,-z
_cell_length_a     10.8762(11)
_cell_length_b     11.2559(12)
_cell_length_c     14.4859(15)
_cell_angle_alpha     81.124(2)
_cell_angle_beta     77.063(2)
_cell_angle_gamma     81.168(2)
_cell_volume     1694.6(3)
_cell_formula_units_Z     2
_cell_measurement_reflns_used     5926
_cell_measurement_theta_min     1.9
_cell_measurement_theta_max     25.0
_cell_measurement_temperature     294(2)
_exptl_crystal_description     Block
_exptl_crystal_colour     yellow
_exptl_crystal_size_max     0.24
_exptl_crystal_size_mid     0.24
_exptl_crystal_size_min     0.20
_exptl_crystal_density_diffrn     1.721
_exptl_crystal_density_meas     ?
_exptl_crystal_density_method     'not measured'
_exptl_crystal_F_000     900
_exptl_absorpt_coefficient_mu     1.062
_exptl_absorpt_correction_type     none
_exptl_absorpt_process_details     ?
_exptl_absorpt_correction_T_min     ?
_exptl_absorpt_correction_T_max     ?
_exptl_special_details
;
;
_diffrn_ambient_temperature     294(2)
_diffrn_radiation_type     MoK\a
_diffrn_radiation_wavelength     0.71073
_diffrn_radiation_source     'fine-focus sealed tube'
_diffrn_radiation_monochromator     graphite
_diffrn_measurement_device_type     'Bruker SMART APEX CCD area-detector'
_diffrn_measurement_method     \w
_diffrn_detector_area_resol_mean     ?
_diffrn_reflns_number     18781
_diffrn_reflns_av_R_equivalents     0.0213
_diffrn_reflns_av_sigmaI/netI     0.0252
_diffrn_reflns_theta_min     1.85
_diffrn_reflns_theta_max     28.00
_diffrn_reflns_theta_full     25.00
_diffrn_measured_fraction_theta_max     0.944
_diffrn_measured_fraction_theta_full     0.996
_diffrn_reflns_limit_h_min     -14
_diffrn_reflns_limit_h_max     13
_diffrn_reflns_limit_k_min     -14
_diffrn_reflns_limit_k_max     14
_diffrn_reflns_limit_l_min     -18
_diffrn_reflns_limit_l_max     18
_diffrn_standards_number     0
_diffrn_standards_interval_count     ?
_diffrn_standards_interval_time     ?
_diffrn_standards_decay_%     ?
_refine_special_details
;
Refinement of <i>F</i>^2^ against ALL reflections. The weighted <i>R</i>-factor
<i>wR</i> and goodness of fit <i>S</i> are based on <i>F</i>^2^, conventional
<i>R</i>-factors <i>R</i> are based on <i>F</i>, with <i>F</i> set to zero for
negative <i>F</i>^2^. The threshold expression of <i>F</i>^2^ >
\s(<i>F</i>^2^) is used only for calculating <i>R</i>-factors(gt) <i>etc</i>.
and is not relevant to the choice of reflections for refinement.
<i>R</i>-factors based on <i>F</i>^2^ are statistically about twice as large
as those based on <i>F</i>, and <i>R</i>- factors based on ALL data will be
even larger.
;
_reflns_number_total     7719
_reflns_number_gt     6573
_reflns_threshold_expression     I>2\s(I)
_refine_ls_structure_factor_coef     Fsqd
_refine_ls_matrix_type     full
_refine_ls_R_factor_all     0.0418
_refine_ls_R_factor_gt     0.0338
_refine_ls_wR_factor_gt     0.0894
_refine_ls_wR_factor_ref     0.0954
_refine_ls_goodness_of_fit_ref     1.050
_refine_ls_restrained_S_all     1.056
_refine_ls_number_reflns     7719
_refine_ls_number_parameters     546
_refine_ls_number_restraints     6
_refine_ls_hydrogen_treatment     mixed
_refine_ls_weighting_scheme     calc
_refine_ls_weighting_details
         'calc w=1/[\s^2^(Fo^2^)+(0.0559P)^2^+0.4578P] where P=(Fo^2^+2Fc^2^)/3'
_atom_sites_solution_hydrogens     geom
_atom_sites_solution_primary     direct
_atom_sites_solution_secondary     difmap
_refine_ls_shift/su_max     0.001
_refine_ls_shift/su_mean     0.000
_refine_diff_density_max     0.540
_refine_diff_density_min     -0.373
_refine_ls_extinction_method     none
_refine_ls_extinction_coef     ?
loop_
    _atom_type_symbol
    _atom_type_description
    _atom_type_scat_dispersion_real
    _atom_type_scat_dispersion_imag
    _atom_type_scat_source
    'C' 'C' 0.0033 0.0016
                         'International Tables Vol C Tables 4.2.6.8 and 6.1.1.4'
    'H' 'H' 0.0000 0.0000
                         'International Tables Vol C Tables 4.2.6.8 and 6.1.1.4'
    'N' 'N' 0.0061 0.0033
                         'International Tables Vol C Tables 4.2.6.8 and 6.1.1.4'
    'O' 'O' 0.0106 0.0060
                         'International Tables Vol C Tables 4.2.6.8 and 6.1.1.4'
    'S' 'S' 0.1246 0.1234
                         'International Tables Vol C Tables 4.2.6.8 and 6.1.1.4'
    'Zn' 'Zn' 0.2839 1.4301
                         'International Tables Vol C Tables 4.2.6.8 and 6.1.1.4'
_computing_data_collection     'SMART (Bruker, 2007)'
_computing_cell_refinement     'SAINT (Bruker, 2007)'
_computing_data_reduction     'SAINT (Bruker, 2007)'
_computing_structure_solution     'SHELXS97 (Sheldrick, 2008)'
_computing_structure_refinement     'SHELXL97 (Sheldrick, 2008)'
_computing_molecular_graphics     'PLATON (Spek, 2009)'
_computing_publication_material
                            'SHELXL97 (Sheldrick, 2008) and PLATON (Spek, 2009)'
loop_
    _atom_site_type_symbol
    _atom_site_label
    _atom_site_fract_x
    _atom_site_fract_y
    _atom_site_fract_z
    _atom_site_U_iso_or_equiv
    _atom_site_thermal_displace_type
    _atom_site_calc_flag
    _atom_site_refinement_flags
    _atom_site_occupancy
    Zn Zn1 0.26667(2) 0.03164(2) 0.504880(10)
                                            0.03190(10)
                                                      Uani . . 1.000
    S S1 0.14900(4) 0.05204(5) 0.38255(3) 0.03840(10)
                                                    Uani . . 1.000
    S S2 0.32467(5) -0.06515(5) 0.64778(3) 0.03770(10)
                                                     Uani . . 1.000
    S S3 0.33061(5) 0.30032(5) 0.44415(4) 0.0427(2) Uani . . 1.000
    O O1 0.37531(13) 0.16931(13) 0.47872(10) 0.0403(4) Uani . . 1.000
    N N1 0.39527(17) -0.08894(18) 0.41352(11) 0.0353(5) Uani . . 1.000
    N N2 0.37816(15) -0.06488(16) 0.31838(11) 0.0356(5) Uani . . 1.000
    N N3 0.25503(19) -0.00172(19) 0.20917(12) 0.0425(6) Uani . . 1.000
    N N4 0.10145(16) 0.11037(18) 0.60253(11) 0.0357(5) Uani . . 1.000
    N N5 0.12502(16) 0.10238(17) 0.69507(11) 0.0392(5) Uani . . 1.000
    N N6 0.23281(19) 0.0216(2) 0.81157(13) 0.0464(6) Uani . . 1.000
    C C1 0.26914(17) -0.01021(16) 0.29808(13) 0.0304(5) Uani . . 1.000
    C C2 0.22014(17) 0.02636(17) 0.72219(13) 0.0323(5) Uani . . 1.000
    C C3 0.3683(3) 0.3103(3) 0.31805(18) 0.0625(8) Uani . . 1.000
    C C4A 0.4290(6) 0.3825(6) 0.4800(4) 0.0625(8) Uani . . 0.500
    C C4B 0.4667(6) 0.3781(6) 0.4444(4) 0.0625(8) Uani . . 0.500
    O O10 0.37612(15) 0.93032(16) 0.00119(11) 0.0523(5) Uani . . 1.000
    O O11 0.46364(16) 0.86421(16) -0.13237(11) 0.0530(5) Uani . . 1.000
    O O12 0.83363(17) 0.59567(19) -0.17971(11) 0.0648(6) Uani . . 1.000
    O O13 0.95110(17) 0.5539(2) -0.07638(13) 0.0719(7) Uani . . 1.000
    O O14A 0.7817(12) 0.655(3) 0.2427(8) 0.083(4) Uani . . 0.67(7)
    O O15A 0.604(2) 0.7437(19) 0.2841(6) 0.074(3) Uani . . 0.67(7)
    O O16 0.48564(19) 0.8581(2) 0.14820(12) 0.0727(7) Uani . . 1.000
    N N10 0.46168(16) 0.86917(15) -0.04741(12) 0.0373(5) Uani . . 1.000
    N N11 0.85340(17) 0.60065(17) -0.10083(12) 0.0432(5) Uani . . 1.000
    N N12 0.6796(2) 0.69437(19) 0.22324(13) 0.0535(7) Uani . . 1.000
    C C13 0.56306(18) 0.79722(17) -0.00584(13) 0.0335(5) Uani . . 1.000
    C C14 0.65550(18) 0.73364(17) -0.06708(13) 0.0344(5) Uani . . 1.000
    C C15 0.75575(18) 0.66393(18) -0.03405(13) 0.0355(5) Uani . . 1.000
    C C16 0.76483(19) 0.65359(18) 0.06125(14) 0.0384(6) Uani . . 1.000
    C C17 0.6701(2) 0.71427(19) 0.12300(13) 0.0386(6) Uani . . 1.000
    C C18 0.5638(2) 0.79503(19) 0.09423(14) 0.0393(6) Uani . . 1.000
    O O15B 0.575(3) 0.709(4) 0.2800(14) 0.070(5) Uani . . 0.33(7)
    O O14B 0.759(4) 0.607(4) 0.2468(12) 0.076(5) Uani . . 0.33(7)
    O O3 0.35471(17) 0.59850(19) -0.20375(12) 0.0616(6) Uani . . 1.000
    O O4 0.47002(16) 0.55050(18) -0.09782(13) 0.0644(6) Uani . . 1.000
    O O5 -0.02160(17) 0.8604(2) -0.15007(12) 0.0684(7) Uani . . 1.000
    O O6 -0.10969(17) 0.91940(19) -0.01512(12) 0.0648(6) Uani . . 1.000
    O O7 0.12595(19) 0.7413(2) 0.26100(12) 0.0690(7) Uani . . 1.000
    O O8 0.3023(2) 0.6364(2) 0.22031(14) 0.0917(9) Uani . . 1.000
    O O9A 0.002(3) 0.849(3) 0.1297(7) 0.059(4) Uani . . 0.56(8)
    N N7 0.37299(16) 0.59932(17) -0.12325(12) 0.0422(5) Uani . . 1.000
    N N8 -0.02350(16) 0.86148(17) -0.06498(12) 0.0432(6) Uani . . 1.000
    N N9 0.20614(17) 0.69458(17) 0.20037(12) 0.0417(5) Uani . . 1.000
    C C7 0.27455(18) 0.66079(18) -0.05566(13) 0.0349(5) Uani . . 1.000
    C C8 0.28479(17) 0.64976(17) 0.03925(14) 0.0352(5) Uani . . 1.000
    C C9 0.19018(18) 0.70787(18) 0.10207(13) 0.0356(6) Uani . . 1.000
    C C10 0.0773(2) 0.7806(2) 0.07608(14) 0.0434(6) Uani . . 1.000
    C C11 0.07928(18) 0.78936(18) -0.02508(14) 0.0367(6) Uani . . 1.000
    C C12 0.17383(18) 0.73076(18) -0.08814(13) 0.0355(5) Uani . . 1.000
    O O9B -0.0239(12) 0.803(4) 0.1378(10) 0.047(3) Uani . . 0.44(8)
    S S4 -0.00366(5) 0.64929(5) 0.61310(4) 0.0427(2) Uani . . 1.000
    O O2 0.03790(16) 0.69781(16) 0.50943(11) 0.0524(5) Uani . . 1.000
    C C5 0.1098(3) 0.6799(3) 0.6734(2) 0.0726(11) Uani . . 1.000
    C C6 0.0343(4) 0.4902(2) 0.6228(2) 0.0740(12) Uani . . 1.000
    O O1W 0.29788(19) 0.67515(18) 0.42553(14) 0.0576(6) Uani . . 1.000
    H H1NA 0.385(2) -0.164(2) 0.4348(18) 0.049(7) Uiso . . 1.000
    H H1NB 0.465(3) -0.076(2) 0.4097(15) 0.047(7) Uiso . . 1.000
    H HN2 0.429(2) -0.097(2) 0.2780(15) 0.039(6) Uiso . . 1.000
    H H3A 0.45390 0.27340 0.29780 0.0940 Uiso calc R 1.000
    H H3B 0.36070 0.39390 0.29120 0.0940 Uiso calc R 1.000
    H H3C 0.31090 0.26890 0.29680 0.0940 Uiso calc R 1.000
    H H3NA 0.312(3) -0.043(2) 0.1701(19) 0.053(7) Uiso . . 1.000
    H H3NB 0.192(2) 0.030(2) 0.1965(17) 0.041(6) Uiso . . 1.000
    H H5N 0.074(2) 0.139(2) 0.7368(16) 0.037(6) Uiso . . 1.000
    H H4NA 0.080(2) 0.187(2) 0.5829(18) 0.050(7) Uiso . . 1.000
    H H4NB 0.035(3) 0.077(2) 0.6116(18) 0.050(7) Uiso . . 1.000
    H H6NA 0.179(3) 0.061(2) 0.8477(19) 0.054(7) Uiso . . 1.000
    H H6NB 0.290(3) -0.026(2) 0.8302(18) 0.050(7) Uiso . . 1.000
    H H4B1 0.47740 0.37480 0.50880 0.0940 Uiso calc . 0.500
    H H4B2 0.45180 0.46110 0.41740 0.0940 Uiso calc . 0.500
    H H4B3 0.54210 0.33900 0.40720 0.0940 Uiso calc . 0.500
    H H4A1 0.42610 0.36100 0.54720 0.0940 Uiso calc . 0.500
    H H4A2 0.40120 0.46750 0.46740 0.0940 Uiso calc . 0.500
    H H4A3 0.51460 0.36480 0.44540 0.0940 Uiso calc . 0.500
    H H16 0.83350 0.60660 0.08270 0.0460 Uiso calc R 1.000
    H H14 0.65030 0.73770 -0.13070 0.0410 Uiso calc R 1.000
    H H8 0.35460 0.60380 0.05970 0.0420 Uiso calc R 1.000
    H H12 0.16980 0.73830 -0.15230 0.0430 Uiso calc R 1.000
    H H5A 0.10470 0.76580 0.67340 0.1090 Uiso calc R 1.000
    H H5B 0.19340 0.64940 0.64160 0.1090 Uiso calc R 1.000
    H H5C 0.09310 0.64110 0.73800 0.1090 Uiso calc R 1.000
    H H6A 0.12030 0.47020 0.58990 0.1110 Uiso calc R 1.000
    H H6B -0.02230 0.45630 0.59490 0.1110 Uiso calc R 1.000
    H H6C 0.02570 0.45780 0.68890 0.1110 Uiso calc R 1.000
    H H1WA 0.305(3) 0.679(3) 0.3677(13) 0.079(10) Uiso . . 1.000
    H H1WB 0.2231(18) 0.688(3) 0.445(2) 0.079(11) Uiso . . 1.000
loop_
    _atom_site_aniso_label
    _atom_site_aniso_U_11
    _atom_site_aniso_U_22
    _atom_site_aniso_U_33
    _atom_site_aniso_U_12
    _atom_site_aniso_U_13
    _atom_site_aniso_U_23
    Zn1 0.03040(10)
                  0.04020(10)
                            0.02720(10)
                                      -0.00320(10)
                                                 -0.00840(10)
                                                            -0.00870(10)
    S1 0.0272(2) 0.0551(3) 0.0363(2) 0.0046(2) -0.0122(2) -0.0176(2)
    S2 0.0387(2) 0.0412(3) 0.0309(2) 0.0088(2) -0.0099(2) -0.0067(2)
    S3 0.0398(3) 0.0435(3) 0.0471(3) 0.0000(2) -0.0169(2) -0.0063(2)
    O1 0.0408(7) 0.0413(7) 0.0431(8) -0.0097(6) -0.0171(6) -0.0016(6)
    N1 0.0323(9) 0.0488(10) 0.0277(8) 0.0042(7) -0.0144(6) -0.0107(7)
    N2 0.0304(8) 0.0515(10) 0.0240(7) 0.0058(7) -0.0072(6) -0.0102(7)
    N3 0.0393(10) 0.0588(11) 0.0301(8) 0.0083(8) -0.0152(8) -0.0103(8)
    N4 0.0290(8) 0.0517(10) 0.0263(8) 0.0013(7) -0.0105(6) -0.0038(7)
    N5 0.0348(9) 0.0560(10) 0.0254(8) 0.0115(8) -0.0103(7) -0.0117(7)
    N6 0.0416(10) 0.0673(13) 0.0288(8) 0.0150(9) -0.0145(8) -0.0121(8)
    C1 0.0297(8) 0.0333(9) 0.0305(8) -0.0034(7) -0.0099(7) -0.0060(7)
    C2 0.0287(8) 0.0398(10) 0.0285(9) -0.0011(7) -0.0083(7) -0.0039(7)
    C3 0.0726(16) 0.0699(13) 0.0501(13) -0.0240(12) -0.0251(11) 0.0108(11)
    C4A 0.0726(16) 0.0699(13) 0.0501(13) -0.0240(12) -0.0251(11) 0.0108(11)
    C4B 0.0726(16) 0.0699(13) 0.0501(13) -0.0240(12) -0.0251(11) 0.0108(11)
    O10 0.0416(8) 0.0646(10) 0.0461(9) 0.0187(7) -0.0124(7) -0.0132(7)
    O11 0.0544(9) 0.0681(11) 0.0376(8) 0.0168(8) -0.0242(7) -0.0121(7)
    O12 0.0578(10) 0.0959(14) 0.0380(9) 0.0225(10) -0.0137(7) -0.0260(9)
    O13 0.0516(10) 0.0996(15) 0.0582(11) 0.0363(10) -0.0204(8) -0.0229(10)
    O14A 0.088(4) 0.106(10) 0.058(3) 0.038(5) -0.046(2) -0.023(4)
    O15A 0.078(5) 0.108(6) 0.035(2) 0.028(4) -0.027(3) -0.026(3)
    O16 0.0752(12) 0.0983(15) 0.0355(8) 0.0452(11) -0.0187(8) -0.0257(9)
    N10 0.0357(8) 0.0421(9) 0.0349(8) 0.0023(7) -0.0136(7) -0.0050(7)
    N11 0.0393(9) 0.0509(10) 0.0361(9) 0.0071(8) -0.0073(7) -0.0084(7)
    N12 0.0645(13) 0.0628(12) 0.0340(9) 0.0129(10) -0.0239(9) -0.0088(8)
    C13 0.0337(9) 0.0361(9) 0.0312(9) 0.0037(7) -0.0126(7) -0.0048(7)
    C14 0.0367(10) 0.0398(10) 0.0275(8) -0.0008(8) -0.0102(7) -0.0056(7)
    C15 0.0341(9) 0.0400(10) 0.0318(9) 0.0021(8) -0.0081(7) -0.0076(7)
    C16 0.0383(10) 0.0418(10) 0.0364(10) 0.0046(8) -0.0165(8) -0.0050(8)
    C17 0.0453(11) 0.0437(11) 0.0279(9) 0.0027(9) -0.0142(8) -0.0058(8)
    C18 0.0416(11) 0.0446(11) 0.0305(9) 0.0067(8) -0.0108(8) -0.0084(8)
    O15B 0.066(7) 0.122(12) 0.021(4) 0.010(8) -0.012(4) -0.019(5)
    O14B 0.106(11) 0.075(11) 0.039(4) 0.041(9) -0.036(5) -0.008(5)
    O3 0.0527(10) 0.0909(13) 0.0397(9) 0.0133(9) -0.0087(7) -0.0270(8)
    O4 0.0427(9) 0.0877(13) 0.0552(10) 0.0275(9) -0.0122(8) -0.0176(9)
    O5 0.0597(11) 0.1050(15) 0.0401(9) 0.0329(10) -0.0282(8) -0.0239(9)
    O6 0.0496(10) 0.0909(14) 0.0490(9) 0.0321(9) -0.0181(8) -0.0228(9)
    O7 0.0631(11) 0.1053(15) 0.0325(8) 0.0230(10) -0.0140(8) -0.0171(9)
    O8 0.0740(13) 0.147(2) 0.0503(11) 0.0524(14) -0.0364(10) -0.0318(12)
    O9A 0.057(6) 0.078(9) 0.0335(19) 0.029(6) -0.012(2) -0.018(3)
    N7 0.0368(9) 0.0498(10) 0.0376(9) 0.0026(7) -0.0047(7) -0.0104(7)
    N8 0.0364(9) 0.0570(11) 0.0379(9) 0.0079(8) -0.0166(7) -0.0116(8)
    N9 0.0425(9) 0.0521(10) 0.0323(8) 0.0006(8) -0.0153(7) -0.0064(7)
    C7 0.0296(9) 0.0408(10) 0.0336(9) 0.0004(7) -0.0059(7) -0.0085(7)
    C8 0.0298(9) 0.0397(10) 0.0359(9) 0.0020(7) -0.0112(7) -0.0040(8)
    C9 0.0351(10) 0.0435(10) 0.0294(9) -0.0008(8) -0.0105(7) -0.0065(7)
    C10 0.0377(10) 0.0595(13) 0.0321(10) 0.0103(9) -0.0117(8) -0.0127(9)
    C11 0.0325(9) 0.0463(11) 0.0328(9) 0.0055(8) -0.0138(8) -0.0092(8)
    C12 0.0337(9) 0.0447(10) 0.0295(9) -0.0007(8) -0.0097(7) -0.0088(8)
    O9B 0.037(3) 0.069(9) 0.033(3) 0.011(4) -0.007(2) -0.020(4)
    S4 0.0414(3) 0.0479(3) 0.0403(3) -0.0013(2) -0.0136(2) -0.0069(2)
    O2 0.0545(9) 0.0617(10) 0.0409(8) -0.0040(8) -0.0163(7) 0.0005(7)
    C5 0.083(2) 0.093(2) 0.0590(16) -0.0320(17) -0.0335(15) -0.0139(14)
    C6 0.122(3) 0.0469(14) 0.0635(16) -0.0030(15) -0.0447(17) -0.0084(12)
    O1W 0.0559(11) 0.0734(12) 0.0472(10) -0.0066(9) -0.0200(9) -0.0065(9)
_geom_special_details
;
Bond distances, angles <i>etc</i>. have been calculated using the rounded
fractional coordinates. All su's are estimated from the variances of the
(full) variance-covariance matrix. The cell e.s.d.'s are taken into account in
the estimation of distances, angles and torsion angles
;
loop_
    _geom_bond_atom_site_label_1
    _geom_bond_atom_site_label_2
    _geom_bond_site_symmetry_1
    _geom_bond_site_symmetry_2
    _geom_bond_distance
    _geom_bond_publ_flag
    Zn1 S1 . . 2.3728(5) no
    Zn1 S2 . . 2.3554(6) no
    Zn1 O1 . . 2.0302(15) no
    Zn1 N1 . . 2.1662(19) no
    Zn1 N4 . . 2.1852(18) no
    S1 C1 . . 1.7214(19) no
    S2 C2 . . 1.718(2) no
    S3 O1 . . 1.5240(16) no
    S3 C3 . . 1.770(3) no
    S3 C4A . . 1.724(7) no
    S3 C4B . . 1.833(7) no
    S4 C5 . . 1.764(3) no
    S4 C6 . . 1.766(2) no
    S4 O2 . . 1.5088(17) no
    O10 N10 . . 1.223(2) no
    O11 N10 . . 1.236(2) no
    O12 N11 . . 1.220(2) no
    O13 N11 . . 1.213(3) no
    O14A N12 . . 1.208(17) no
    O14B N12 . . 1.26(4) no
    O15A N12 . . 1.203(16) no
    O15B N12 . . 1.25(3) no
    O16 C18 . . 1.235(3) no
    O3 N7 . . 1.228(2) no
    O4 N7 . . 1.219(3) no
    O5 N8 . . 1.230(2) no
    O6 N8 . . 1.217(3) no
    O7 N9 . . 1.211(3) no
    O8 N9 . . 1.214(3) no
    O9A C10 . . 1.25(3) no
    O9B C10 . . 1.272(19) no
    O1W H1WB . . 0.80(2) no
    O1W H1WA . . 0.819(19) no
    N1 N2 . . 1.411(2) no
    N2 C1 . . 1.322(3) no
    N3 C1 . . 1.318(3) no
    N4 N5 . . 1.407(2) no
    N5 C2 . . 1.328(3) no
    N6 C2 . . 1.325(3) no
    N1 H1NB . . 0.78(3) no
    N1 H1NA . . 0.87(2) no
    N2 HN2 . . 0.80(2) no
    N3 H3NA . . 0.87(3) no
    N3 H3NB . . 0.77(2) no
    N4 H4NA . . 0.88(2) no
    N4 H4NB . . 0.84(3) no
    N5 H5N . . 0.84(2) no
    N6 H6NA . . 0.82(3) no
    N6 H6NB . . 0.82(3) no
    N10 C13 . . 1.452(3) no
    N11 C15 . . 1.446(3) no
    N12 C17 . . 1.459(3) no
    N7 C7 . . 1.448(3) no
    N8 C11 . . 1.452(3) no
    N9 C9 . . 1.455(3) no
    C3 H3C . . 0.9600 no
    C3 H3A . . 0.9600 no
    C3 H3B . . 0.9600 no
    C4A H4A3 . . 0.9600 no
    C4A H4A1 . . 0.9600 no
    C4A H4A2 . . 0.9600 no
    C4B H4B3 . . 0.9600 no
    C4B H4B2 . . 0.9600 no
    C4B H4B1 . . 0.9600 no
    C13 C14 . . 1.373(3) no
    C13 C18 . . 1.448(3) no
    C14 C15 . . 1.374(3) no
    C15 C16 . . 1.392(3) no
    C16 C17 . . 1.374(3) no
    C17 C18 . . 1.454(3) no
    C14 H14 . . 0.9300 no
    C16 H16 . . 0.9300 no
    C7 C8 . . 1.389(3) no
    C7 C12 . . 1.376(3) no
    C8 C9 . . 1.368(3) no
    C9 C10 . . 1.457(3) no
    C10 C11 . . 1.449(3) no
    C11 C12 . . 1.373(3) no
    C8 H8 . . 0.9300 no
    C12 H12 . . 0.9300 no
    C5 H5B . . 0.9600 no
    C5 H5C . . 0.9600 no
    C5 H5A . . 0.9600 no
    C6 H6C . . 0.9600 no
    C6 H6A . . 0.9600 no
    C6 H6B . . 0.9600 no
loop_
    _geom_angle_atom_site_label_1
    _geom_angle_atom_site_label_2
    _geom_angle_atom_site_label_3
    _geom_angle_site_symmetry_1
    _geom_angle_site_symmetry_2
    _geom_angle_site_symmetry_3
    _geom_angle
    _geom_angle_publ_flag
    S1 Zn1 S2 . . . 152.59(2) no
    S1 Zn1 O1 . . . 108.71(4) no
    S1 Zn1 N1 . . . 82.09(5) no
    S1 Zn1 N4 . . . 91.39(5) no
    S2 Zn1 O1 . . . 98.68(4) no
    S2 Zn1 N1 . . . 95.55(5) no
    S2 Zn1 N4 . . . 82.99(5) no
    O1 Zn1 N1 . . . 97.42(7) no
    O1 Zn1 N4 . . . 99.60(7) no
    N1 Zn1 N4 . . . 162.94(7) no
    Zn1 S1 C1 . . . 97.02(7) no
    Zn1 S2 C2 . . . 96.46(7) no
    O1 S3 C3 . . . 104.91(12) no
    O1 S3 C4A . . . 103.8(2) no
    O1 S3 C4B . . . 102.5(2) no
    C3 S3 C4A . . . 108.6(2) no
    C3 S3 C4B . . . 91.3(2) no
    C5 S4 C6 . . . 97.69(17) no
    O2 S4 C5 . . . 106.85(12) no
    O2 S4 C6 . . . 107.24(12) no
    Zn1 O1 S3 . . . 124.56(9) no
    H1WA O1W H1WB . . . 104(3) no
    Zn1 N1 N2 . . . 112.09(13) no
    N1 N2 C1 . . . 121.00(16) no
    Zn1 N4 N5 . . . 111.38(13) no
    N4 N5 C2 . . . 121.32(17) no
    Zn1 N1 H1NB . . . 108.9(16) no
    H1NA N1 H1NB . . . 112(2) no
    N2 N1 H1NA . . . 109.0(16) no
    N2 N1 H1NB . . . 103.8(16) no
    Zn1 N1 H1NA . . . 110.6(16) no
    C1 N2 HN2 . . . 118.8(16) no
    N1 N2 HN2 . . . 118.9(16) no
    C1 N3 H3NB . . . 118.7(18) no
    H3NA N3 H3NB . . . 123(3) no
    C1 N3 H3NA . . . 117.8(19) no
    Zn1 N4 H4NA . . . 111.4(16) no
    Zn1 N4 H4NB . . . 116.2(17) no
    N5 N4 H4NB . . . 103.2(17) no
    H4NA N4 H4NB . . . 106(2) no
    N5 N4 H4NA . . . 108.2(16) no
    C2 N5 H5N . . . 117.6(15) no
    N4 N5 H5N . . . 120.6(15) no
    H6NA N6 H6NB . . . 122(3) no
    C2 N6 H6NA . . . 119(2) no
    C2 N6 H6NB . . . 119.0(17) no
    O10 N10 C13 . . . 120.59(16) no
    O11 N10 C13 . . . 117.81(17) no
    O10 N10 O11 . . . 121.59(18) no
    O12 N11 O13 . . . 122.5(2) no
    O12 N11 C15 . . . 118.43(19) no
    O13 N11 C15 . . . 119.08(17) no
    O14B N12 C17 . . . 116.3(10) no
    O15B N12 C17 . . . 113.9(12) no
    O14A N12 O15A . . . 115.6(12) no
    O14B N12 O15B . . . 117(2) no
    O14A N12 C17 . . . 118.3(6) no
    O15A N12 C17 . . . 123.0(8) no
    O3 N7 C7 . . . 118.38(18) no
    O4 N7 C7 . . . 118.72(17) no
    O3 N7 O4 . . . 122.90(19) no
    O5 N8 C11 . . . 117.93(18) no
    O6 N8 C11 . . . 120.77(17) no
    O5 N8 O6 . . . 121.3(2) no
    O8 N9 C9 . . . 118.53(18) no
    O7 N9 O8 . . . 120.53(19) no
    O7 N9 C9 . . . 120.93(19) no
    S1 C1 N2 . . . 122.28(14) no
    S1 C1 N3 . . . 119.89(16) no
    N2 C1 N3 . . . 117.81(18) no
    S2 C2 N5 . . . 123.28(14) no
    S2 C2 N6 . . . 119.36(16) no
    N5 C2 N6 . . . 117.36(18) no
    S3 C4A C4B . . . 91.2(9) no
    S3 C4B C4A . . . 70.1(9) no
    S3 C3 H3C . . . 109.00 no
    S3 C3 H3A . . . 109.00 no
    S3 C3 H3B . . . 109.00 no
    H3B C3 H3C . . . 110.00 no
    H3A C3 H3B . . . 109.00 no
    H3A C3 H3C . . . 109.00 no
    S3 C4A H4A1 . . . 109.00 no
    S3 C4A H4A3 . . . 109.00 no
    C4B C4A H4A1 . . . 137.00 no
    S3 C4A H4A2 . . . 110.00 no
    C4B C4A H4B2 . . . 54.00 no
    S3 C4A H4B1 . . . 141.00 no
    S3 C4A H4B2 . . . 106.00 no
    H4B2 C4A H4A3 . . . 71.00 no
    H4A1 C4A H4A2 . . . 109.00 no
    H4A1 C4A H4A3 . . . 109.00 no
    H4A2 C4A H4A3 . . . 109.00 no
    C4B C4A H4B1 . . . 93.00 no
    H4B1 C4A H4A2 . . . 109.00 no
    H4B1 C4A H4A3 . . . 65.00 no
    H4B2 C4A H4A1 . . . 142.00 no
    C4B C4A H4A2 . . . 97.00 no
    H4B1 C4A H4B2 . . . 108.00 no
    S3 C4B H4B3 . . . 109.00 no
    S3 C4B H4A3 . . . 136.00 no
    S3 C4B H4A2 . . . 93.00 no
    H4B2 C4B H4B3 . . . 110.00 no
    S3 C4B H4B1 . . . 109.00 no
    S3 C4B H4B2 . . . 109.00 no
    H4B2 C4B H4A3 . . . 112.00 no
    H4B3 C4B H4A2 . . . 150.00 no
    H4A2 C4B H4A3 . . . 129.00 no
    C4A C4B H4B2 . . . 96.00 no
    C4A C4B H4B3 . . . 152.00 no
    C4A C4B H4A3 . . . 120.00 no
    H4B1 C4B H4B2 . . . 110.00 no
    H4B1 C4B H4B3 . . . 109.00 no
    H4B1 C4B H4A2 . . . 79.00 no
    H4B1 C4B H4A3 . . . 71.00 no
    N10 C13 C18 . . . 120.67(17) no
    C14 C13 C18 . . . 123.49(18) no
    N10 C13 C14 . . . 115.84(16) no
    C13 C14 C15 . . . 119.81(17) no
    N11 C15 C16 . . . 119.95(18) no
    C14 C15 C16 . . . 121.52(18) no
    N11 C15 C14 . . . 118.52(17) no
    C15 C16 C17 . . . 118.52(19) no
    C16 C17 C18 . . . 124.12(18) no
    N12 C17 C18 . . . 119.41(18) no
    N12 C17 C16 . . . 116.47(19) no
    C13 C18 C17 . . . 112.38(17) no
    O16 C18 C17 . . . 123.79(19) no
    O16 C18 C13 . . . 123.8(2) no
    C13 C14 H14 . . . 120.00 no
    C15 C14 H14 . . . 120.00 no
    C15 C16 H16 . . . 121.00 no
    C17 C16 H16 . . . 121.00 no
    N7 C7 C12 . . . 118.57(16) no
    C8 C7 C12 . . . 121.73(18) no
    N7 C7 C8 . . . 119.69(18) no
    C7 C8 C9 . . . 118.72(18) no
    C8 C9 C10 . . . 124.08(17) no
    N9 C9 C8 . . . 116.57(18) no
    N9 C9 C10 . . . 119.35(17) no
    O9A C10 C11 . . . 122.6(10) no
    C9 C10 C11 . . . 112.28(18) no
    O9B C10 C9 . . . 122.0(11) no
    O9B C10 C11 . . . 123.0(7) no
    O9A C10 C9 . . . 123.3(12) no
    C10 C11 C12 . . . 123.67(19) no
    N8 C11 C12 . . . 116.06(17) no
    N8 C11 C10 . . . 120.26(18) no
    C7 C12 C11 . . . 119.44(17) no
    C9 C8 H8 . . . 121.00 no
    C7 C8 H8 . . . 121.00 no
    C7 C12 H12 . . . 120.00 no
    C11 C12 H12 . . . 120.00 no
    S4 C5 H5A . . . 109.00 no
    S4 C5 H5B . . . 109.00 no
    H5A C5 H5B . . . 109.00 no
    H5A C5 H5C . . . 109.00 no
    S4 C5 H5C . . . 109.00 no
    H5B C5 H5C . . . 109.00 no
    S4 C6 H6B . . . 109.00 no
    S4 C6 H6C . . . 109.00 no
    S4 C6 H6A . . . 109.00 no
    H6A C6 H6C . . . 109.00 no
    H6B C6 H6C . . . 110.00 no
    H6A C6 H6B . . . 110.00 no
loop_
    _geom_torsion_atom_site_label_1
    _geom_torsion_atom_site_label_2
    _geom_torsion_atom_site_label_3
    _geom_torsion_atom_site_label_4
    _geom_torsion_site_symmetry_1
    _geom_torsion_site_symmetry_2
    _geom_torsion_site_symmetry_3
    _geom_torsion_site_symmetry_4
    _geom_torsion
    _geom_torsion_publ_flag
    S2 Zn1 S1 C1 . . . . -101.75(7) no
    O1 Zn1 S1 C1 . . . . 80.25(8) no
    N1 Zn1 S1 C1 . . . . -14.95(8) no
    N4 Zn1 S1 C1 . . . . -179.13(8) no
    S1 Zn1 S2 C2 . . . . -94.78(8) no
    O1 Zn1 S2 C2 . . . . 83.31(8) no
    N1 Zn1 S2 C2 . . . . -178.29(8) no
    N4 Zn1 S2 C2 . . . . -15.39(8) no
    S1 Zn1 O1 S3 . . . . 41.44(11) no
    S2 Zn1 O1 S3 . . . . -137.63(9) no
    N1 Zn1 O1 S3 . . . . 125.56(10) no
    N4 Zn1 O1 S3 . . . . -53.34(11) no
    S1 Zn1 N1 N2 . . . . 21.71(13) no
    S2 Zn1 N1 N2 . . . . 174.21(13) no
    O1 Zn1 N1 N2 . . . . -86.26(14) no
    S1 Zn1 N4 N5 . . . . 172.48(13) no
    S2 Zn1 N4 N5 . . . . 19.39(13) no
    O1 Zn1 N4 N5 . . . . -78.28(14) no
    Zn1 S1 C1 N2 . . . . 9.21(17) no
    Zn1 S1 C1 N3 . . . . -169.23(16) no
    Zn1 S2 C2 N5 . . . . 13.08(18) no
    Zn1 S2 C2 N6 . . . . -167.45(16) no
    C3 S3 O1 Zn1 . . . . -89.65(14) no
    C4A S3 O1 Zn1 . . . . 156.5(2) no
    C4B S3 O1 Zn1 . . . . 175.6(2) no
    O1 S3 C4A C4B . . . . 88.3(9) no
    C3 S3 C4A C4B . . . . -22.9(10) no
    O1 S3 C4B C4A . . . . -96.1(9) no
    C3 S3 C4B C4A . . . . 158.3(9) no
    Zn1 N1 N2 C1 . . . . -23.6(2) no
    N1 N2 C1 S1 . . . . 8.4(3) no
    N1 N2 C1 N3 . . . . -173.14(19) no
    Zn1 N4 N5 C2 . . . . -17.8(2) no
    N4 N5 C2 S2 . . . . 1.8(3) no
    N4 N5 C2 N6 . . . . -177.69(19) no
    O10 N10 C13 C14 . . . . -178.90(18) no
    O10 N10 C13 C18 . . . . 0.9(3) no
    O11 N10 C13 C14 . . . . 2.7(3) no
    O11 N10 C13 C18 . . . . -177.51(19) no
    O12 N11 C15 C14 . . . . -11.4(3) no
    O12 N11 C15 C16 . . . . 168.7(2) no
    O13 N11 C15 C14 . . . . 169.1(2) no
    O13 N11 C15 C16 . . . . -10.8(3) no
    O14A N12 C17 C16 . . . . 19.5(17) no
    O14A N12 C17 C18 . . . . -160.6(17) no
    O15A N12 C17 C16 . . . . 178.7(12) no
    O15A N12 C17 C18 . . . . -1.3(13) no
    O4 N7 C7 C8 . . . . -8.4(3) no
    O3 N7 C7 C8 . . . . 171.5(2) no
    O3 N7 C7 C12 . . . . -9.7(3) no
    O4 N7 C7 C12 . . . . 170.5(2) no
    O6 N8 C11 C10 . . . . 3.1(3) no
    O5 N8 C11 C10 . . . . -175.7(2) no
    O5 N8 C11 C12 . . . . 3.3(3) no
    O6 N8 C11 C12 . . . . -177.9(2) no
    O7 N9 C9 C10 . . . . 1.3(3) no
    O7 N9 C9 C8 . . . . -178.8(2) no
    O8 N9 C9 C8 . . . . 1.9(3) no
    O8 N9 C9 C10 . . . . -178.1(2) no
    N10 C13 C14 C15 . . . . 179.42(18) no
    C14 C13 C18 C17 . . . . -2.4(3) no
    N10 C13 C18 O16 . . . . -4.8(3) no
    N10 C13 C18 C17 . . . . 177.75(18) no
    C18 C13 C14 C15 . . . . -0.4(3) no
    C14 C13 C18 O16 . . . . 175.0(2) no
    C13 C14 C15 N11 . . . . -178.34(18) no
    C13 C14 C15 C16 . . . . 1.5(3) no
    N11 C15 C16 C17 . . . . -179.62(19) no
    C14 C15 C16 C17 . . . . 0.5(3) no
    C15 C16 C17 N12 . . . . 176.16(19) no
    C15 C16 C17 C18 . . . . -3.8(3) no
    C16 C17 C18 O16 . . . . -172.9(2) no
    C16 C17 C18 C13 . . . . 4.6(3) no
    N12 C17 C18 C13 . . . . -175.37(19) no
    N12 C17 C18 O16 . . . . 7.2(3) no
    N7 C7 C8 C9 . . . . -179.51(18) no
    C12 C7 C8 C9 . . . . 1.7(3) no
    N7 C7 C12 C11 . . . . 179.74(18) no
    C8 C7 C12 C11 . . . . -1.4(3) no
    C7 C8 C9 N9 . . . . -179.32(18) no
    C7 C8 C9 C10 . . . . 0.6(3) no
    N9 C9 C10 O9A . . . . 12.0(17) no
    N9 C9 C10 C11 . . . . 177.15(18) no
    C8 C9 C10 O9A . . . . -168.0(17) no
    C8 C9 C10 C11 . . . . -2.8(3) no
    O9A C10 C11 N8 . . . . -12.7(18) no
    O9A C10 C11 C12 . . . . 168.4(18) no
    C9 C10 C11 N8 . . . . -178.05(18) no
    C9 C10 C11 C12 . . . . 3.0(3) no
    N8 C11 C12 C7 . . . . 179.91(18) no
    C10 C11 C12 C7 . . . . -1.1(3) no
loop_
    _geom_hbond_atom_site_label_D
    _geom_hbond_atom_site_label_H
    _geom_hbond_atom_site_label_A
    _geom_hbond_site_symmetry_A
    _geom_hbond_distance_DH
    _geom_hbond_distance_HA
    _geom_hbond_distance_DA
    _geom_hbond_angle_DHA
    _geom_hbond_publ_flag
    N1 H1NA O1W 1_545 0.87(2) 2.20(2) 2.974(3) 148(2) yes
    N2 HN2 O15A 1_545 0.80(2) 2.41(3) 3.01(2) 133(2) yes
    N2 HN2 O16 1_545 0.80(2) 1.96(2) 2.693(2) 152(2) yes
    N3 H3NA O10 1_545 0.87(3) 2.44(3) 3.166(2) 141(2) yes
    N3 H3NA O16 1_545 0.87(3) 2.03(3) 2.790(3) 146(3) yes
    N3 H3NB O5 2_565 0.77(2) 2.24(2) 3.004(3) 173(2) yes
    N5 H5N O7 2_566 0.84(2) 2.37(2) 3.007(3) 133(2) yes
    N5 H5N O9A 2_566 0.84(2) 1.94(3) 2.698(17) 150(2) yes
    N4 H4NA O2 2_566 0.88(2) 2.20(2) 2.933(3) 141(2) yes
    N4 H4NB S1 2_556 0.84(3) 2.63(3) 3.457(2) 170(2) yes
    N6 H6NA O6 2_566 0.82(3) 2.41(3) 3.081(3) 140(2) yes
    N6 H6NA O9A 2_566 0.82(3) 2.05(5) 2.76(3) 145(3) yes
    N6 H6NB O11 1_546 0.82(3) 2.22(3) 3.034(3) 172(3) yes
    O1W H1WA O8 . 0.819(19) 2.27(2) 3.059(3) 163(3) yes
    O1W H1WB O2 . 0.80(2) 2.02(2) 2.806(3) 171(3) yes
    C6 H6B O2 2_566 0.96 2.52 3.347(3) 145 yes
    C8 H8 O4 2_665 0.93 2.47 3.390(3) 168 yes
    C12 H12 O5 . 0.93 2.31 2.636(3) 100 ?
    C14 H14 O11 . 0.93 2.30 2.631(3) 101 ?
    C4A H4A2 O1W . 0.96 2.48 3.430(7) 170 yes
_iucr_refine_instructions_details
;
TITL AI51M IN P-1
CELL  0.71073 10.87620 11.25590 14.48590 81.12400 77.06300 81.16800
ZERR 2  0.00110  0.00120  0.00150  0.00200  0.00200  0.00200
LATT 1
SFAC C H N O S ZN
UNIT 36 56 24 34 8 2
TEMP 21
PLAN 30
FMAP 2
L.S. 9
BOND $H
DFIX 0.84 0.02 O1W H1WA O1W H1WB
EQIV $1 2-X, 1-Y, -Z
DFIX 2.95 .03 O13 O13_$1
DFIX 1.76 .02 S3 C4A S3 C4B
EADP C3 C4A C4B
HTAB
BUMP
CONF
ACTA 50
WGHT    0.055900    0.457800
FVAR       0.07562   0.56303   0.67345
ZN1   6    0.266666    0.031643    0.504875    11.00000    0.03040    0.04021 =
         0.02721   -0.00867   -0.00839   -0.00318
S1    5    0.148996    0.052040    0.382552    11.00000    0.02724    0.05508 =
         0.03633   -0.01758   -0.01215    0.00462
S2    5    0.324666   -0.065145    0.647777    11.00000    0.03865    0.04124 =
         0.03089   -0.00671   -0.00988    0.00881
S3    5    0.330614    0.300316    0.444152    11.00000    0.03982    0.04348 =
         0.04706   -0.00631   -0.01692    0.00003
O1    4    0.375311    0.169306    0.478717    11.00000    0.04075    0.04127 =
         0.04315   -0.00158   -0.01706   -0.00972
N1    3    0.395272   -0.088942    0.413521    11.00000    0.03228    0.04884 =
         0.02767   -0.01071   -0.01438    0.00419
H1NA  2    0.384812   -0.164265    0.434808    11.00000    0.04926
H1NB  2    0.464960   -0.075546    0.409748    11.00000    0.04722
N2    3    0.378160   -0.064879    0.318377    11.00000    0.03040    0.05148 =
         0.02401   -0.01016   -0.00716    0.00584
HN2   2    0.429342   -0.096742    0.278020    11.00000    0.03864
N3    3    0.255031   -0.001720    0.209168    11.00000    0.03926    0.05875 =
         0.03006   -0.01028   -0.01518    0.00825
H3NA  2    0.312356   -0.042640    0.170081    11.00000    0.05306
H3NB  2    0.191541    0.030450    0.196511    11.00000    0.04143
N4    3    0.101447    0.110371    0.602531    11.00000    0.02901    0.05172 =
         0.02632   -0.00385   -0.01048    0.00125
H4NA  2    0.080358    0.186950    0.582896    11.00000    0.04987
H4NB  2    0.034984    0.077213    0.611584    11.00000    0.04960
N5    3    0.125023    0.102380    0.695065    11.00000    0.03479    0.05599 =
         0.02541   -0.01167   -0.01025    0.01148
H5N   2    0.074142    0.139183    0.736763    11.00000    0.03694
N6    3    0.232805    0.021577    0.811575    11.00000    0.04159    0.06734 =
         0.02884   -0.01210   -0.01450    0.01496
H6NA  2    0.179282    0.061437    0.847742    11.00000    0.05384
H6NB  2    0.290450   -0.025770    0.830210    11.00000    0.05013
C1    1    0.269140   -0.010210    0.298077    11.00000    0.02970    0.03334 =
         0.03050   -0.00599   -0.00994   -0.00344
C2    1    0.220138    0.026363    0.722186    11.00000    0.02867    0.03981 =
         0.02854   -0.00395   -0.00833   -0.00114
C3    1    0.368334    0.310290    0.318053    11.00000    0.07262    0.06995 =
         0.05014    0.01079   -0.02510   -0.02402
AFIX 137
H3A   2    0.453926    0.273440    0.297758    11.00000   -1.50000
H3B   2    0.360666    0.393907    0.291193    11.00000   -1.50000
H3C   2    0.310869    0.268933    0.296816    11.00000   -1.50000
AFIX   0
O3    4    0.354712    0.598501   -0.203749    11.00000    0.05275    0.09090 =
         0.03968   -0.02704   -0.00869    0.01332
O4    4    0.470022    0.550502   -0.097822    11.00000    0.04269    0.08774 =
         0.05522   -0.01760   -0.01221    0.02746
O5    4   -0.021599    0.860371   -0.150067    11.00000    0.05969    0.10496 =
         0.04013   -0.02387   -0.02815    0.03293
O6    4   -0.109689    0.919403   -0.015124    11.00000    0.04962    0.09089 =
         0.04900   -0.02277   -0.01814    0.03207
O7    4    0.125949    0.741262    0.260995    11.00000    0.06305    0.10527 =
         0.03249   -0.01706   -0.01402    0.02298
O8    4    0.302274    0.636426    0.220309    11.00000    0.07397    0.14718 =
         0.05031   -0.03182   -0.03640    0.05242
N7    3    0.372992    0.599316   -0.123254    11.00000    0.03676    0.04978 =
         0.03765   -0.01036   -0.00474    0.00262
N8    3   -0.023498    0.861480   -0.064979    11.00000    0.03645    0.05702 =
         0.03786   -0.01163   -0.01663    0.00789
N9    3    0.206143    0.694584    0.200372    11.00000    0.04253    0.05213 =
         0.03234   -0.00642   -0.01531    0.00064
C7    1    0.274552    0.660792   -0.055662    11.00000    0.02961    0.04075 =
         0.03364   -0.00849   -0.00592    0.00041
C8    1    0.284786    0.649764    0.039248    11.00000    0.02977    0.03973 =
         0.03595   -0.00399   -0.01116    0.00199
AFIX  43
H8    2    0.354592    0.603774    0.059701    11.00000   -1.20000
AFIX   0
C9    1    0.190177    0.707873    0.102065    11.00000    0.03511    0.04353 =
         0.02937   -0.00647   -0.01045   -0.00084
C10   1    0.077291    0.780608    0.076078    11.00000    0.03771    0.05949 =
         0.03208   -0.01274   -0.01172    0.01030
C11   1    0.079283    0.789360   -0.025077    11.00000    0.03250    0.04633 =
         0.03282   -0.00923   -0.01384    0.00552
C12   1    0.173834    0.730758   -0.088140    11.00000    0.03375    0.04468 =
         0.02948   -0.00881   -0.00968   -0.00069
AFIX  43
H12   2    0.169850    0.738282   -0.152278    11.00000   -1.20000
AFIX   0
O10   4    0.376122    0.930319    0.001187    11.00000    0.04161    0.06455 =
         0.04613   -0.01316   -0.01243    0.01875
O11   4    0.463636    0.864209   -0.132365    11.00000    0.05436    0.06811 =
         0.03761   -0.01213   -0.02419    0.01683
O12   4    0.833633    0.595669   -0.179715    11.00000    0.05782    0.09589 =
         0.03800   -0.02604   -0.01365    0.02248
O13   4    0.951105    0.553880   -0.076375    11.00000    0.05160    0.09956 =
         0.05818   -0.02287   -0.02036    0.03627
O16   4    0.485644    0.858115    0.148204    11.00000    0.07516    0.09827 =
         0.03552   -0.02568   -0.01868    0.04516
N10   3    0.461678    0.869175   -0.047410    11.00000    0.03569    0.04212 =
         0.03491   -0.00504   -0.01358    0.00230
N11   3    0.853400    0.600653   -0.100828    11.00000    0.03928    0.05087 =
         0.03609   -0.00842   -0.00732    0.00706
N12   3    0.679557    0.694370    0.223236    11.00000    0.06451    0.06284 =
         0.03397   -0.00883   -0.02386    0.01287
C13   1    0.563063    0.797225   -0.005843    11.00000    0.03369    0.03606 =
         0.03123   -0.00477   -0.01261    0.00366
C14   1    0.655502    0.733635   -0.067083    11.00000    0.03669    0.03982 =
         0.02747   -0.00562   -0.01020   -0.00079
AFIX  43
H14   2    0.650277    0.737729   -0.130728    11.00000   -1.20000
AFIX   0
C15   1    0.755751    0.663933   -0.034047    11.00000    0.03410    0.04000 =
         0.03182   -0.00765   -0.00813    0.00211
C16   1    0.764829    0.653590    0.061251    11.00000    0.03831    0.04176 =
         0.03641   -0.00504   -0.01649    0.00455
AFIX  43
H16   2    0.833480    0.606638    0.082659    11.00000   -1.20000
AFIX   0
C17   1    0.670135    0.714270    0.123000    11.00000    0.04527    0.04370 =
         0.02787   -0.00578   -0.01422    0.00271
C18   1    0.563761    0.795027    0.094229    11.00000    0.04163    0.04458 =
         0.03049   -0.00844   -0.01080    0.00674
S4    5   -0.003663    0.649293    0.613095    11.00000    0.04144    0.04787 =
         0.04029   -0.00689   -0.01359   -0.00129
O2    4    0.037903    0.697806    0.509433    11.00000    0.05452    0.06172 =
         0.04086    0.00052   -0.01625   -0.00397
C5    1    0.109799    0.679882    0.673372    11.00000    0.08276    0.09289 =
         0.05905   -0.01392   -0.03350   -0.03196
AFIX 137
H5A   2    0.104698    0.765787    0.673379    11.00000   -1.50000
H5B   2    0.193376    0.649414    0.641573    11.00000   -1.50000
H5C   2    0.093094    0.641098    0.737978    11.00000   -1.50000
AFIX   0
C6    1    0.034336    0.490242    0.622818    11.00000    0.12195    0.04690 =
         0.06350   -0.00839   -0.04473   -0.00295
AFIX 137
H6A   2    0.120317    0.470152    0.589911    11.00000   -1.50000
H6B   2   -0.022329    0.456252    0.594895    11.00000   -1.50000
H6C   2    0.025684    0.457834    0.688935    11.00000   -1.50000
AFIX   0
O1W   4    0.297878    0.675147    0.425533    11.00000    0.05593    0.07343 =
         0.04717   -0.00651   -0.02001   -0.00659
H1WA  2    0.305241    0.679497    0.367719    11.00000    0.07898
H1WB  2    0.223058    0.687914    0.445319    11.00000    0.07895
PART 1
O9A   4    0.002066    0.849019    0.129655    21.00000    0.05655    0.07777 =
         0.03348   -0.01759   -0.01163    0.02868
PART 2
O9B   4   -0.023936    0.803062    0.137846   -21.00000    0.03667    0.06937 =
         0.03323   -0.01979   -0.00714    0.01077
PART 1
O15B  4    0.574961    0.709116    0.279960   -31.00000    0.06595    0.12203 =
         0.02066   -0.01854   -0.01233    0.00983
O14B  4    0.759145    0.607207    0.246790   -31.00000    0.10596    0.07470 =
         0.03859   -0.00838   -0.03600    0.04125
PART 2
O14A  4    0.781741    0.654910    0.242736    31.00000    0.08759    0.10614 =
         0.05799   -0.02267   -0.04632    0.03825
O15A  4    0.603794    0.743692    0.284131    31.00000    0.07811    0.10812 =
         0.03501   -0.02562   -0.02724    0.02804
PART 1
C4B   1    0.466661    0.378065    0.444433    10.50000    0.07262    0.06995 =
         0.05014    0.01079   -0.02510   -0.02402
AFIX 133
H4B1  2    0.477358    0.374817    0.508822    10.50000   -1.50000
H4B2  2    0.451821    0.461099    0.417443    10.50000   -1.50000
H4B3  2    0.542089    0.339019    0.407183    10.50000   -1.50000
PART 2
AFIX   0
C4A   1    0.429038    0.382503    0.480004    10.50000    0.07262    0.06995 =
         0.05014    0.01079   -0.02510   -0.02402
AFIX 133
H4A1  2    0.426095    0.361013    0.547155    10.50000   -1.50000
H4A2  2    0.401224    0.467472    0.467381    10.50000   -1.50000
H4A3  2    0.514595    0.364786    0.445438    10.50000   -1.50000
HKLF 4
REM  AI51M IN P-1
REM R1 =  0.0338 for   6573 Fo > 4sig(Fo)  and  0.0418 for all   7719 data
REM    546 parameters refined using      6 restraints
END
WGHT      0.0557      0.4587
REM Highest difference peak  0.540,  deepest hole -0.373,  1-sigma level  0.075
Q1    1   0.3150  0.0396  0.4492  11.00000  0.05    0.54
Q2    1   0.2164  0.0219  0.5600  11.00000  0.05    0.52
Q3    1   0.3858  0.3642  0.3270  11.00000  0.05    0.43
Q4    1   0.4563  0.7992  0.1624  11.00000  0.05    0.43
Q5    1   0.0485  0.6452  0.5485  11.00000  0.05    0.43
Q6    1   0.2555  0.1108  0.4947  11.00000  0.05    0.43
Q7    1   0.0168  0.5700  0.6121  11.00000  0.05    0.42
Q8    1   0.2471 -0.0381  0.5195  11.00000  0.05    0.41
Q9    1   0.2032  0.0530  0.3299  11.00000  0.05    0.37
Q10   1   0.1211  0.6764  0.2510  11.00000  0.05    0.36
Q11   1   0.3488  0.2238  0.4539  11.00000  0.05    0.36
Q12   1   0.3935  0.3804  0.5156  11.00000  0.05    0.36
Q13   1   0.2693 -0.0584  0.6979  11.00000  0.05    0.34
Q14   1   0.3060  0.7050  0.2074  11.00000  0.05    0.33
Q15   1   0.2440  0.7043  0.0666  11.00000  0.05    0.33
Q16   1   0.7959  0.6383 -0.0627  11.00000  0.05    0.33
Q17   1   0.5049  0.3841  0.4131  11.00000  0.05    0.32
Q18   1   0.8592  0.6709 -0.1932  11.00000  0.05    0.32
Q19   1   0.5192  0.8620  0.1249  11.00000  0.05    0.32
Q20   1   0.6067  0.7600 -0.0269  11.00000  0.05    0.32
Q21   1   0.7025  0.6840  0.0983  11.00000  0.05    0.31
Q22   1   0.1140  0.5833  0.5770  11.00000  0.05    0.31
Q23   1   0.2621 -0.0255  0.6911  11.00000  0.05    0.31
Q24   1   0.1225  0.7468 -0.0472  11.00000  0.05    0.30
Q25   1   0.2439  0.6049  0.2314  11.00000  0.05    0.29
Q26   1  -0.0514  0.9456 -0.0442  11.00000  0.05    0.29
Q27   1   0.3141  0.1974  0.4937  11.00000  0.05    0.29
Q28   1   0.1458 -0.0189  0.4068  11.00000  0.05    0.29
Q29   1  -0.0834  0.6903  0.6489  11.00000  0.05    0.28
Q30   1   0.4399  0.2789  0.4236  11.00000  0.05    0.28
;
data_global
_journal_date_recd_electronic     2010-12-17
_journal_date_accepted     2010-12-22
_journal_name_full     'Acta Crystallographica, Section E'
_journal_year     2011
_journal_volume     67
_journal_issue      2
_journal_page_first     m133
_journal_page_last     m134
_journal_paper_category     QM
_journal_coeditor_code     HG2775
loop_
    _publ_contact_author_name
    _publ_contact_author_address
    _publ_contact_author_email
    'Shanthakumari, R.'
;
           Department of Physics
           Government Arts College for Women
           Pudukottai-622 001
           Tamil Nadu
           India
;
 santhasrinthi@yahoo.co.in
    'Stoeckli-Evans, Helen'
;           Institute of Physics
            University of Neuch\^atel
            Rue Emile-Argand 11
            CH-2000, Neuch\^atel
            Switzerland
;
 helen.stoeckli-evans@unine.ch
_publ_contact_author_fax     ?
_publ_contact_author_phone     ?
_publ_section_title
;
(Dimethyl
sulfoxide-\k<i>O</i>)bis(thiosemicarbazide-\k^2^<i>N</i>^1^,<i>S</i>)zinc
dipicrate dimethyl sulfoxide solvate monohydrate
;
loop_
    _publ_author_name
    _publ_author_address
    'Shanthakumari, R.'
;         Department of Physics
           Government Arts College for Women
           Pudukottai 622 001
           Tamil Nadu
           India
;
    'Hema, Ramu'
;         Department of Physics
           Seethalakshmi Ramaswami College(Autonomous)
           Tiruchirappalli 620 002
           India
;
    'Ramamurthy, K.'
;           Crystal Growth and Thin Film laboratory
            School of physics
            Bharathidasan University
            Tiruchirapalli 620 024
            India
;
    'Sridar, Balasubramnian'
;           Laboratory of Crystallography
            Indian Institute of Chemical Technology
            Hyderabad 500 007
            India
;
    'Stoeckli-Evans, Helen'
;           Institute of Physics
            University of Neuch\^atel
            Rue Emile-Argand 11
            CH-2000, Neuch\^atel
            Switzerland
;
