# Supplementary material for: (Dimethyl sulfoxide-κO)bis­(thio­semicarbazide-κ2 N 1,S)zinc dipicrate dimethyl sulfoxide solvate monohydrate
Source: Acta Crystallogr Sect E Struct Rep Online. 2011 Jan 8;67(Pt 2):m133–4. doi: 10.1107/S160053681005378X (PMC3051735; doi:10.1107/S160053681005378X)
Supplement: Supplementary file 2 [file e-67-0m133-Isup2.hkl]

# 
# h,k,l, Fc-squared, Fo-squared, sigma(Fo-squared) and status flag 
# 
data_I
_shelx_title ' AI51M IN P-1' 
_shelx_refln_list_code          4 
_shelx_F_calc_maximum      446.84 
_exptl_crystal_F_000       900.00 
_reflns_d_resolution_high  0.7570 
 
loop_ 
 _symmetry_equiv_pos_as_xyz 
 'x, y, z' 
 '-x, -y, -z' 
 
_cell_length_a    10.8762 
_cell_length_b    11.2559 
_cell_length_c    14.4859 
_cell_angle_alpha  81.124 
_cell_angle_beta   77.063 
_cell_angle_gamma  81.168 
 
_shelx_F_squared_multiplier     1.000 
 
loop_ 
 _refln_index_h 
 _refln_index_k 
 _refln_index_l 
 _refln_F_squared_calc 
 _refln_F_squared_meas 
 _refln_F_squared_sigma 
 _refln_observed_status 
   1   0   0        2.85        8.46      1.73 o 
   2   0   0     4234.72     4498.73     75.61 o 
   3   0   0     9062.99     9465.30    158.46 o 
   4   0   0      582.69      557.13     10.54 o 
   5   0   0      271.02      266.49      7.68 o 
   6   0   0      655.03      644.37     12.03 o 
   7   0   0     1055.46     1034.75     18.72 o 
   8   0   0     1276.96     1296.46     24.61 o 
   9   0   0       11.56       12.18      3.72 o 
  10   0   0      299.51      288.71      8.38 o 
  11   0   0      192.61      199.37     12.24 o 
  12   0   0       89.44       90.14      6.18 o 
  13   0   0        2.78       -1.75      3.71 o 
 -13   1   0        5.62        0.00      5.25 o 
 -12   1   0       53.06       45.03      4.95 o 
 -11   1   0      107.30      109.60      6.73 o 
 -10   1   0      224.92      216.89      6.92 o 
  -9   1   0       13.80       16.79      3.03 o 
  -8   1   0     1391.69     1341.86     33.69 o 
  -7   1   0      371.85      311.76      7.69 o 
  -6   1   0      952.59      914.73     16.68 o 
  -5   1   0     1516.36     1516.98     26.42 o 
  -4   1   0      110.64       85.53      3.75 o 
  -3   1   0       59.11       57.82      2.02 o 
  -2   1   0     6621.37     6865.66    115.08 o 
  -1   1   0       22.52       18.69      1.01 o 
   0   1   0     9715.77     9217.59    240.11 o 
   1   1   0     2735.35     2888.36     47.08 o 
   2   1   0      286.14      228.03      3.67 o 
   3   1   0      545.96      540.36      8.27 o 
   4   1   0       25.94       38.59      1.75 o 
   5   1   0      284.28      253.40      6.26 o 
   6   1   0     3055.47     3236.34     46.90 o 
   7   1   0      768.68      831.78     13.19 o 
   8   1   0      805.76      810.78     20.38 o 
   9   1   0     1069.72     1105.76     26.57 o 
  10   1   0     1484.20     1567.79     41.97 o 
  11   1   0      402.11      376.22     11.70 o 
  12   1   0        0.13        0.00      3.71 o 
  13   1   0       99.60      104.07      7.42 o 
 -13   2   0      125.16      125.92     10.49 o 
 -12   2   0      217.74      222.52      7.69 o 
 -11   2   0      186.26      174.39      6.68 o 
 -10   2   0      681.62      650.84     14.37 o 
  -9   2   0      554.30      548.38     12.34 o 
  -8   2   0     4132.09     4314.93     74.29 o 
  -7   2   0       25.69       21.46      2.24 o 
  -6   2   0     2622.20     2680.79     46.15 o 
  -5   2   0       89.23       97.06      5.15 o 
  -4   2   0     4751.77     5049.83     85.34 o 
  -3   2   0     1352.40     1265.43     29.04 o 
  -2   2   0       20.16       21.67      2.63 o 
  -1   2   0      623.11      660.38      9.75 o 
   0   2   0       33.55       34.23      2.06 o 
   1   2   0      469.33      482.43     10.37 o 
   2   2   0    19062.28    21081.05    360.66 o 
   3   2   0      155.19      166.67      5.07 o 
   4   2   0      106.06      107.59      2.62 o 
   5   2   0      877.90      854.26     13.13 o 
   6   2   0      456.96      452.87      7.55 o 
   7   2   0     2466.16     2481.98     37.86 o 
   8   2   0       80.72       85.91      4.04 o 
   9   2   0     1474.20     1528.31     41.10 o 
  10   2   0       76.14       74.59      4.95 o 
  11   2   0       32.17       39.37      4.95 o 
  12   2   0      316.75      291.30     10.46 o 
  13   2   0       62.55       55.20      5.46 o 
 -13   3   0       56.95       47.22      8.74 o 
 -12   3   0      328.24      332.92     11.70 o 
 -11   3   0        8.41        7.00      3.28 o 
 -10   3   0      148.29      143.55      5.89 o 
  -9   3   0       50.53       36.79      3.28 o 
  -8   3   0     2707.15     2722.69     68.76 o 
  -7   3   0        3.79        6.34      2.32 o 
  -6   3   0      362.47      390.05     10.71 o 
  -5   3   0      206.48      202.78     10.33 o 
  -4   3   0      350.93      354.20      9.68 o 
  -3   3   0      725.08      714.58     13.05 o 
  -2   3   0      271.55      209.88      3.86 o 
  -1   3   0      469.38      473.00      7.39 o 
   0   3   0    31553.96    31240.73    443.50 o 
   1   3   0      703.67      663.52     17.56 o 
   2   3   0   199667.41   170303.77   2751.12 o 
   3   3   0     6610.55     6720.46    109.65 o 
   4   3   0     4157.70     4252.87     70.18 o 
   5   3   0     2465.52     2662.77     44.42 o 
   6   3   0      406.47      391.12      7.95 o 
   7   3   0     2528.07     2523.07     37.12 o 
   8   3   0      213.75      218.86      5.71 o 
   9   3   0      214.19      204.05      7.87 o 
  10   3   0        0.47       -1.40      2.91 o 
  11   3   0       79.13       60.79     11.37 o 
  12   3   0       45.92       51.73      4.95 o 
  13   3   0       12.50        5.25      4.95 o 
 -12   4   0       33.18       27.84      5.46 o 
 -11   4   0      244.42      253.23      9.66 o 
 -10   4   0      448.46      451.19     11.02 o 
  -9   4   0       35.23       35.67      3.60 o 
  -8   4   0      807.62      817.35     16.41 o 
  -7   4   0      636.99      630.43     13.36 o 
  -6   4   0     4817.92     4599.64    127.39 o 
  -5   4   0      144.19      119.50      4.81 o 
  -4   4   0       46.35       37.79      2.24 o 
  -3   4   0     1240.79     1248.34     18.66 o 
  -2   4   0     3619.23     3214.12     46.73 o 
  -1   4   0      643.60      660.47     10.20 o 
   0   4   0      960.19      950.94     19.56 o 
   1   4   0      412.74      325.70      5.43 o 
   2   4   0     8764.11     8775.37    171.21 o 
   3   4   0      998.65     1033.87     18.02 o 
   4   4   0        2.70        1.75      1.65 o 
   5   4   0      487.44      494.47      9.39 o 
   6   4   0        6.20        5.83      2.02 o 
   7   4   0      268.14      283.92      7.15 o 
   8   4   0        0.13       -1.17      2.02 o 
   9   4   0     1367.52     1349.81     30.62 o 
  10   4   0      163.33      158.40      7.42 o 
  11   4   0      310.22      318.44     10.46 o 
  12   4   0       70.71       76.17      6.18 o 
  13   4   0      265.03      249.67     10.46 o 
 -12   5   0       25.85       20.99      5.46 o 
 -11   5   0       33.19       18.08      7.87 o 
 -10   5   0      796.16      814.59     34.10 o 
  -9   5   0      183.64      184.54      7.62 o 
  -8   5   0     1253.70     1230.70     23.36 o 
  -7   5   0       28.71       31.11      3.28 o 
  -6   5   0     6046.18     6085.31    103.32 o 
  -5   5   0     1321.26     1362.24     24.38 o 
  -4   5   0     1158.12     1172.16     21.05 o 
  -3   5   0     2966.11     2804.61     40.84 o 
  -2   5   0      104.93       90.80      4.04 o 
  -1   5   0      781.94      622.82      9.75 o 
   0   5   0      980.72      843.93     12.84 o 
   1   5   0     1313.16     1301.44     20.95 o 
   2   5   0      996.12      968.25     17.46 o 
   3   5   0      256.01      253.01      6.72 o 
   4   5   0     1169.02     1081.27     19.04 o 
   5   5   0      314.42      318.63      6.92 o 
   6   5   0        0.25        1.75      2.02 o 
   7   5   0      633.37      572.11     11.41 o 
   8   5   0       19.97       23.94      2.55 o 
   9   5   0      991.41     1032.28     19.04 o 
  10   5   0        2.50        0.87      4.37 o 
  11   5   0      513.20      514.47     14.69 o 
  12   5   0       21.89       27.14      4.95 o 
  13   5   0       35.91       40.59      5.46 o 
 -11   6   0       48.17       55.34      6.12 o 
 -10   6   0      139.93      149.24     10.49 o 
  -9   6   0      548.34      547.39     14.69 o 
  -8   6   0      797.95      795.82     16.41 o 
  -7   6   0        2.55       -0.35      2.33 o 
  -6   6   0     1534.02     1479.02     27.14 o 
  -5   6   0     2629.53     2546.15     57.24 o 
  -4   6   0      331.73      312.76      6.82 o 
  -3   6   0       25.63       21.75      1.88 o 
  -2   6   0      606.44      549.03      9.15 o 
  -1   6   0     1119.47     1016.66     15.67 o 
   0   6   0      609.89      657.41     15.15 o 
   1   6   0      116.36      116.33      3.20 o 
   2   6   0     3055.36     2926.41     48.86 o 
   3   6   0     3924.73     3994.45     65.87 o 
   4   6   0    22307.14    24287.46    461.83 o 
   5   6   0     2078.30     2102.78     40.95 o 
   6   6   0       17.48       14.14      2.02 o 
   7   6   0      598.68      611.87     12.03 o 
   8   6   0      158.14      160.90      5.33 o 
   9   6   0      317.69      303.46     11.75 o 
  10   6   0      260.47      257.85      9.21 o 
  11   6   0      182.19      159.97     10.49 o 
  12   6   0       23.56       21.57      5.25 o 
  13   6   0        1.09       -7.00      7.00 o 
 -11   7   0       72.80       55.96      7.00 o 
 -10   7   0      153.84      169.54      8.39 o 
  -9   7   0      104.62      119.00      7.12 o 
  -8   7   0       43.08       46.72      6.12 o 
  -7   7   0      533.46      522.86     12.03 o 
  -6   7   0      116.74      113.92      5.71 o 
  -5   7   0      114.58      117.25      4.85 o 
  -4   7   0      451.48      480.06     10.29 o 
  -3   7   0      861.64      858.06     13.91 o 
  -2   7   0      611.75      570.20     10.35 o 
  -1   7   0      594.96      600.59      9.75 o 
   0   7   0        6.41        1.17      1.26 o 
   1   7   0     2847.40     2867.81     41.97 o 
   2   7   0      146.27      119.79      4.04 o 
   3   7   0      191.39      193.43     11.29 o 
   4   7   0       91.31       93.99      4.04 o 
   5   7   0      277.52      264.27      7.42 o 
   6   7   0        2.67        4.66      2.02 o 
   7   7   0        4.26        2.33      2.02 o 
   8   7   0      228.70      229.09      7.42 o 
   9   7   0      381.58      375.56     13.91 o 
  10   7   0        9.08       10.49      3.03 o 
  11   7   0      133.85      112.76      8.74 o 
  12   7   0       26.42       19.38      4.95 o 
  13   7   0      102.19       87.44      8.74 o 
 -10   8   0       16.65       16.13      5.46 o 
  -9   8   0        0.69       -4.20      4.20 o 
  -8   8   0      784.40      800.86     55.09 o 
  -7   8   0        4.68        0.00      4.20 o 
  -6   8   0      603.04      618.45     15.93 o 
  -5   8   0       51.91       57.72      5.77 o 
  -4   8   0     2278.89     2248.95     39.77 o 
  -3   8   0     1689.82     1670.31     25.61 o 
  -2   8   0        0.04        2.80      3.28 o 
  -1   8   0     2751.64     2683.00     39.33 o 
   0   8   0      614.15      562.48      9.75 o 
   1   8   0      878.93      912.07     16.68 o 
   2   8   0     1222.71     1187.59     21.43 o 
   3   8   0       37.20       28.19      2.24 o 
   4   8   0       10.42        4.08      2.02 o 
   5   8   0        2.68       -0.58      2.02 o 
   6   8   0        1.12        0.58      2.02 o 
   7   8   0      238.93      200.04      6.06 o 
   8   8   0        9.63        7.58      3.03 o 
   9   8   0       48.86       51.75      6.02 o 
  10   8   0      161.55      160.15      6.06 o 
  11   8   0      213.07      231.88      9.21 o 
  12   8   0        5.54        3.00      4.20 o 
  -9   9   0       80.07       77.27      9.62 o 
  -8   9   0      133.81      149.50      8.39 o 
  -7   9   0      209.70      211.14      8.39 o 
  -6   9   0       37.60       29.81      4.20 o 
  -5   9   0      133.11      144.61      7.12 o 
  -4   9   0     1214.56     1198.74     24.08 o 
  -3   9   0      700.07      659.05     20.13 o 
  -2   9   0      246.99      215.98      6.56 o 
  -1   9   0     1016.22     1042.45     24.45 o 
   0   9   0      203.71      175.42      6.31 o 
   1   9   0      102.34       96.79      3.78 o 
   2   9   0       95.47      104.16      5.18 o 
   3   9   0      206.07      196.17      5.66 o 
   4   9   0      381.44      356.19      8.24 o 
   5   9   0      576.77      590.54     12.03 o 
   6   9   0     1052.66      963.88     18.39 o 
   7   9   0      380.32      355.18      8.71 o 
   8   9   0       51.62       52.70      4.95 o 
   9   9   0        3.55        6.41      3.03 o 
  10   9   0      188.72      218.76      7.36 o 
  11   9   0        9.24        2.50      4.20 o 
  -8  10   0       20.32       13.99      4.50 o 
  -7  10   0      253.57      272.65     35.85 o 
  -6  10   0       21.97       25.64      4.50 o 
  -5  10   0        6.00        2.33      3.13 o 
  -4  10   0      224.72      210.37      8.39 o 
  -3  10   0      408.92      449.31     14.05 o 
  -2  10   0       47.14       46.30      3.53 o 
  -1  10   0      190.54      179.00      4.98 o 
   0  10   0       36.36       34.19      2.55 o 
   1  10   0      754.23      806.57     15.33 o 
   2  10   0       20.92        9.18      2.24 o 
   3  10   0      339.86      361.62      8.71 o 
   4  10   0      458.57      460.72     10.00 o 
   5  10   0       77.20       71.27      6.49 o 
   6  10   0        9.56        6.00      3.53 o 
   7  10   0       24.74       21.43      4.20 o 
   8  10   0      341.61      349.02     13.12 o 
   9  10   0        4.62       12.99      4.20 o 
  10  10   0        6.49        7.25      4.37 o 
  11  10   0        0.96       -3.50      5.25 o 
  -7  11   0        1.47        5.25      8.74 o 
  -6  11   0      240.51      311.30     17.49 o 
  -5  11   0       22.86       41.97      8.74 o 
  -4  11   0      107.87      117.49     15.74 o 
  -3  11   0       35.05       26.83      4.20 o 
  -2  11   0      142.71      151.26     12.24 o 
  -1  11   0      554.08      561.58     17.49 o 
   0  11   0      191.28      198.13      7.97 o 
   1  11   0      534.89      565.34     15.42 o 
   2  11   0      637.84      703.76     17.90 o 
   3  11   0      115.23      108.44      7.87 o 
   4  11   0      202.50      203.93      8.66 o 
   5  11   0       35.56       31.82      4.20 o 
   6  11   0      227.01      219.49      8.66 o 
   7  11   0        5.50        5.25      3.71 o 
   8  11   0        2.49       -3.50      5.25 o 
   9  11   0       15.55       25.62      7.87 o 
  10  11   0       21.26       22.74      7.00 o 
  -6  12   0        3.37       22.74      8.74 o 
  -5  12   0      166.47      236.10     15.74 o 
  -4  12   0        2.16        8.74      7.00 o 
  -1  12   0      170.89      202.87     12.24 o 
   0  12   0      146.02      148.99      7.42 o 
   1  12   0       93.66       93.42      6.72 o 
   2  12   0       90.83       95.39      6.18 o 
   3  12   0       60.30       77.84      6.18 o 
   4  12   0       82.53       99.82      6.72 o 
   5  12   0        5.04        4.25      4.20 o 
   6  12   0        1.77        0.75      4.20 o 
   7  12   0        6.39        8.24      4.20 o 
   8  12   0       86.57       73.62      6.18 o 
   0  13   0       50.21       40.22      7.00 o 
   1  13   0      165.38      176.46     13.12 o 
   2  13   0        9.29        8.24      4.20 o 
   3  13   0       47.81       49.98      4.95 o 
   4  13   0      186.83      201.26      8.66 o 
   5  13   0       25.01       37.06      4.95 o 
   6  13   0       22.81       24.98      4.95 o 
   7  13   0       33.87       27.98      7.00 o 
   0  14   0       10.43       13.99      7.00 o 
   1  14   0       13.63       19.24      7.00 o 
   2  14   0      237.08      288.57     15.74 o 
   3  14   0       63.20       73.24     10.49 o 
   4  14   0       39.28       51.99      8.74 o 
   5  14   0       20.54       12.24      7.00 o 
  -5 -14   1        8.01        1.75      5.25 o 
  -4 -14   1       20.15       26.23      7.00 o 
  -3 -14   1       16.34       15.74      4.95 o 
  -2 -14   1       47.20       51.26      9.62 o 
  -1 -14   1        5.15        5.25      7.00 o 
   0 -14   1        2.78       -1.75      7.00 o 
  -7 -13   1        5.22        1.75      5.25 o 
  -6 -13   1       15.18       22.06      4.95 o 
  -5 -13   1       68.81       87.62      9.62 o 
  -4 -13   1       43.02       71.05      8.74 o 
  -3 -13   1       46.46       49.58      9.62 o 
  -2 -13   1        9.63       11.74      4.20 o 
  -1 -13   1      124.60      134.66      7.42 o 
   0 -13   1       34.05       38.11      4.95 o 
  -8 -12   1      141.92      140.79      8.66 o 
  -7 -12   1        1.83        3.25      4.20 o 
  -6 -12   1       75.07       75.57      9.62 o 
  -5 -12   1       78.24       77.91      6.18 o 
  -4 -12   1      261.60      277.03     13.99 o 
  -3 -12   1       39.76       47.15      6.12 o 
  -2 -12   1       76.34       68.25      4.95 o 
  -1 -12   1      105.92       92.72      6.18 o 
   0 -12   1        5.46        0.00      3.71 o 
   1 -12   1        1.13        0.00      5.25 o 
   2 -12   1       55.93       64.71      7.00 o 
   4 -12   1       18.11       27.98      8.74 o 
   5 -12   1       87.33      106.68     10.49 o 
   6 -12   1       21.42       50.72     10.49 o 
 -10 -11   1       65.33       66.46      8.74 o 
  -9 -11   1       43.82       41.12      4.95 o 
  -8 -11   1       35.93       41.44      7.00 o 
  -7 -11   1       15.27        2.50      4.20 o 
  -6 -11   1       51.95       64.76      4.95 o 
  -5 -11   1        1.25        3.50      3.71 o 
  -4 -11   1      137.50      131.26      7.42 o 
  -3 -11   1      184.88      150.59      7.42 o 
  -2 -11   1      614.27      714.87     20.99 o 
  -1 -11   1      143.70      151.32      7.42 o 
   0 -11   1       34.12       46.49      4.95 o 
   1 -11   1      538.17      545.24     15.74 o 
   2 -11   1        0.35       -5.60      7.00 o 
   3 -11   1      122.42      113.94      7.12 o 
   4 -11   1      454.19      508.93     22.74 o 
   5 -11   1      209.27      246.59     15.74 o 
   6 -11   1        5.73       19.24      8.74 o 
   7 -11   1       27.72       29.73      8.74 o 
 -11 -10   1        2.26        1.75      7.00 o 
 -10 -10   1       43.75       49.22      4.95 o 
  -9 -10   1       27.64       28.09      4.95 o 
  -8 -10   1       31.14       43.29      4.95 o 
  -7 -10   1       26.41       27.60      4.20 o 
  -6 -10   1      131.24      146.91      7.42 o 
  -5 -10   1      441.50      445.54     16.61 o 
  -4 -10   1       69.59       88.96      9.62 o 
  -3 -10   1      746.68      754.29     19.14 o 
  -2 -10   1       10.78       13.12      3.71 o 
  -1 -10   1      624.38      647.68     16.66 o 
   0 -10   1        1.32       -2.91      2.91 o 
   1 -10   1      158.40      141.92      5.33 o 
   2 -10   1      351.29      337.51      8.71 o 
   3 -10   1      145.96      172.50      7.27 o 
   4 -10   1      197.00      189.27      6.56 o 
   5 -10   1        1.94       -2.33      3.13 o 
   6 -10   1      105.14      104.98     11.37 o 
   7 -10   1      206.36      234.35     15.74 o 
   8 -10   1      133.70      160.90     13.99 o 
 -10  -9   1      172.60      167.89     10.49 o 
  -9  -9   1        0.21        0.87      4.37 o 
  -8  -9   1      232.51      230.25      8.66 o 
  -7  -9   1        8.91        3.85      2.91 o 
  -6  -9   1      379.05      371.09      8.71 o 
  -5  -9   1      856.33      811.80     15.33 o 
  -4  -9   1      441.59      394.04      8.71 o 
  -3  -9   1      433.48      436.87      8.98 o 
  -2  -9   1       68.47       70.02      3.60 o 
  -1  -9   1      317.22      281.21      6.68 o 
   0  -9   1      295.19      290.11      5.86 o 
   1  -9   1      475.68      504.98     14.89 o 
   2  -9   1      582.32      552.80     12.58 o 
   3  -9   1      254.37      249.69      8.56 o 
   4  -9   1        1.93       -2.10      2.33 o 
   5  -9   1      724.38      712.37     19.51 o 
   6  -9   1      107.21      115.72      5.52 o 
   7  -9   1       88.28       93.42      6.72 o 
   8  -9   1      222.86      268.42     10.93 o 
   9  -9   1        6.42        9.40      4.50 o 
 -11  -8   1      190.51      215.88      9.21 o 
 -10  -8   1      203.18      195.42      6.35 o 
  -9  -8   1        0.85        1.75      3.03 o 
  -8  -8   1       14.41       10.49      3.03 o 
  -7  -8   1      105.06      101.10      4.63 o 
  -6  -8   1       12.85       14.52      2.24 o 
  -5  -8   1       22.44       23.18      2.24 o 
  -4  -8   1      457.08      435.73      8.98 o 
  -3  -8   1      408.59      379.53      8.65 o 
  -2  -8   1     1484.23     1504.15     26.00 o 
  -1  -8   1      444.52      441.42      8.33 o 
   0  -8   1      752.21      696.64     11.52 o 
   1  -8   1     2037.46     1947.97     29.13 o 
   2  -8   1      166.91      174.50      7.32 o 
   3  -8   1     1079.99     1099.27     17.32 o 
   4  -8   1     1467.73     1538.99     28.02 o 
   5  -8   1      571.82      576.12     16.66 o 
   6  -8   1     1575.70     1572.41     29.02 o 
   7  -8   1       31.61       28.47      3.28 o 
   8  -8   1       85.37       79.24      5.82 o 
   9  -8   1       65.56       66.15      7.00 o 
  10  -8   1      160.83      162.09     10.49 o 
 -12  -7   1      130.55      135.97      7.97 o 
 -11  -7   1      112.71      105.82      7.42 o 
 -10  -7   1       13.42        9.91      3.03 o 
  -9  -7   1      224.05      213.26     11.11 o 
  -8  -7   1      358.26      389.27      9.39 o 
  -7  -7   1       37.57       27.22      3.03 o 
  -6  -7   1      425.29      437.40     11.13 o 
  -5  -7   1       60.97       56.85      3.28 o 
  -4  -7   1      127.81      140.41      4.63 o 
  -3  -7   1     1961.32     1954.65     48.79 o 
  -2  -7   1      799.73      824.25     15.33 o 
  -1  -7   1     3516.14     3392.21     49.34 o 
   0  -7   1       79.62       74.76      2.97 o 
   1  -7   1      785.97      763.04     12.40 o 
   2  -7   1     1614.13     1533.42     23.24 o 
   3  -7   1      678.83      695.55     11.27 o 
   4  -7   1      492.04      466.91     10.00 o 
   5  -7   1        3.15        0.87      2.27 o 
   6  -7   1     1737.55     1755.23     32.08 o 
   7  -7   1      314.58      303.64      7.99 o 
   8  -7   1       33.69       35.06      3.78 o 
   9  -7   1       36.97       37.19      5.46 o 
  10  -7   1       15.44       21.71      4.50 o 
  11  -7   1        0.47       -5.25      5.25 o 
 -13  -6   1       15.88        5.25      7.00 o 
 -12  -6   1      126.81      137.56      7.97 o 
 -11  -6   1      194.52      194.52      9.21 o 
 -10  -6   1      167.15      163.76      7.97 o 
  -9  -6   1      356.77      368.37      8.61 o 
  -8  -6   1      376.81      348.05      8.38 o 
  -7  -6   1      107.13      112.63      4.04 o 
  -6  -6   1       29.43       26.23      2.91 o 
  -5  -6   1      290.03      266.82      9.71 o 
  -4  -6   1     1298.08     1324.17     23.10 o 
  -3  -6   1     3075.49     3077.58     51.14 o 
  -2  -6   1      277.70      283.02      7.35 o 
  -1  -6   1     1338.06     1282.63     19.09 o 
   0  -6   1      253.80      249.38      7.07 o 
   1  -6   1      710.32      715.04     11.52 o 
   2  -6   1       51.40       46.63      2.06 o 
   3  -6   1       19.19       14.05      1.32 o 
   4  -6   1     3763.21     3767.61     77.65 o 
   5  -6   1      657.46      646.13     25.78 o 
   6  -6   1      126.96      129.41      4.95 o 
   7  -6   1      832.38      821.25     16.41 o 
   8  -6   1     1110.78     1158.05     22.34 o 
   9  -6   1       21.57       16.73      3.28 o 
  10  -6   1      274.92      272.69      9.66 o 
  11  -6   1      135.17      149.16      9.62 o 
 -13  -5   1      108.75      103.66      7.42 o 
 -12  -5   1       67.65       85.55      7.87 o 
 -11  -5   1     1032.32     1062.29     25.62 o 
 -10  -5   1      207.58      214.66      7.97 o 
  -9  -5   1      482.25      511.30     10.65 o 
  -8  -5   1        5.29        4.08      2.02 o 
  -7  -5   1      604.92      521.95     16.31 o 
  -6  -5   1       33.08       35.96      2.24 o 
  -5  -5   1       21.78       19.48      5.00 o 
  -4  -5   1     1428.41     1390.86     23.72 o 
  -3  -5   1      711.03      730.23     13.05 o 
  -2  -5   1     2686.79     2863.71     54.64 o 
  -1  -5   1     1062.27     1023.56     15.90 o 
   0  -5   1      600.01      518.70      8.27 o 
   1  -5   1      969.82      868.52     13.45 o 
   2  -5   1     2613.39     2495.25     36.69 o 
   3  -5   1     1769.59     1660.89     24.73 o 
   4  -5   1     2026.28     1994.58     35.13 o 
   5  -5   1     1936.43     1984.21     35.13 o 
   6  -5   1     3860.09     4184.35     73.61 o 
   7  -5   1       27.53       29.50      3.28 o 
   8  -5   1     3837.17     3962.54     85.64 o 
   9  -5   1       16.21       12.08      3.28 o 
  10  -5   1       20.89       11.74      4.41 o 
  11  -5   1       93.63       76.68      5.82 o 
  12  -5   1       47.40       52.44      5.82 o 
 -13  -4   1       32.68       40.68      5.46 o 
 -12  -4   1      682.88      703.87     18.43 o 
 -11  -4   1      345.22      314.75     11.37 o 
 -10  -4   1        0.19        0.00      3.71 o 
  -9  -4   1     1440.94     1403.58     31.87 o 
  -8  -4   1        3.57        4.66      2.02 o 
  -7  -4   1      204.36      202.88      5.33 o 
  -6  -4   1        0.49        0.00      1.43 o 
  -5  -4   1       32.44       37.23      2.59 o 
  -4  -4   1     2166.65     2347.21     39.47 o 
  -3  -4   1      394.12      434.49      8.38 o 
  -2  -4   1     6092.04     6317.29    103.30 o 
  -1  -4   1     4749.93     4331.60     62.11 o 
   0  -4   1     4830.19     4519.42     64.75 o 
   1  -4   1      332.75      305.99      4.98 o 
   2  -4   1      884.99      819.30     13.63 o 
   3  -4   1     1705.40     1677.00     24.73 o 
   4  -4   1     1254.88     1159.51     20.75 o 
   5  -4   1       80.25       65.73      3.88 o 
   6  -4   1     2629.51     2657.80     46.15 o 
   7  -4   1      136.56      110.71      6.88 o 
   8  -4   1     1341.05     1357.46     25.40 o 
   9  -4   1       22.74       18.22      3.28 o 
  10  -4   1      286.30      278.23      7.95 o 
  11  -4   1       63.20       63.45      4.63 o 
  12  -4   1        2.79       -0.75      4.20 o 
  13  -4   1      211.76      225.61     15.74 o 
 -13  -3   1        0.90        0.00      4.95 o 
 -12  -3   1       30.28       21.26      4.95 o 
 -11  -3   1      168.64      152.33      7.42 o 
 -10  -3   1      245.52      240.48      8.66 o 
  -9  -3   1      760.21      727.59     19.24 o 
  -8  -3   1       96.67       93.48      4.04 o 
  -7  -3   1     1078.02     1016.13     15.90 o 
  -6  -3   1      524.13      508.71      8.44 o 
  -5  -3   1     2178.41     2131.83     35.79 o 
  -4  -3   1     6882.89     7307.54    119.29 o 
  -3  -3   1     1084.95     1022.76     17.37 o 
  -2  -3   1     6610.92     7048.63    114.98 o 
  -1  -3   1      975.81      951.46     14.33 o 
   0  -3   1     2498.76     2296.89     33.17 o 
   1  -3   1     1387.38     1367.13     19.97 o 
   2  -3   1       54.59       63.03      2.04 o 
   3  -3   1      795.77      726.34     13.36 o 
   4  -3   1     2957.31     2762.11     47.17 o 
   5  -3   1        5.22        5.60      1.73 o 
   6  -3   1     4372.61     4610.86    103.28 o 
   7  -3   1      109.34       85.41      4.47 o 
   8  -3   1      887.92      906.44     17.70 o 
   9  -3   1      797.22      784.39     15.66 o 
  10  -3   1      484.71      486.29     11.32 o 
  11  -3   1      125.95      123.44      5.89 o 
  12  -3   1      232.54      231.63      7.69 o 
  13  -3   1      216.31      225.61     15.74 o 
 -13  -2   1       22.36       21.06      4.95 o 
 -12  -2   1      154.68      162.97      7.97 o 
 -11  -2   1     1173.54     1188.34     29.73 o 
 -10  -2   1      212.46      201.72      7.97 o 
  -9  -2   1     1472.90     1510.83     33.12 o 
  -8  -2   1        0.52        1.17      2.02 o 
  -7  -2   1     2657.51     2665.62     41.99 o 
  -6  -2   1       91.37       97.91      2.78 o 
  -5  -2   1      271.72      267.96      5.55 o 
  -4  -2   1     1054.00     1009.48     19.87 o 
  -3  -2   1      534.63      622.45     10.65 o 
  -2  -2   1     4884.71     5125.60     83.89 o 
  -1  -2   1       14.89       12.97      0.97 o 
   0  -2   1    14513.02    14302.66    203.62 o 
   1  -2   1     1134.58     1155.08     21.19 o 
   2  -2   1     2946.39     2763.48     46.42 o 
   3  -2   1      361.52      384.09      7.69 o 
   4  -2   1      378.82      385.64     12.57 o 
   5  -2   1      463.38      447.90      8.71 o 
   6  -2   1     2131.29     2116.31     46.13 o 
   7  -2   1       18.47       15.90      2.24 o 
   8  -2   1     4115.07     4198.92     71.98 o 
   9  -2   1        0.71       -2.32      2.32 o 
  10  -2   1     1286.90     1259.57     24.06 o 
  11  -2   1       93.47       89.54      5.33 o 
  12  -2   1       19.97       12.83      4.04 o 
  13  -2   1      149.44      131.17     12.24 o 
 -13  -1   1       65.02       60.16      5.46 o 
 -12  -1   1       43.53       43.72      6.12 o 
 -11  -1   1        2.74        2.62      3.71 o 
 -10  -1   1      693.79      710.05     27.98 o 
  -9  -1   1     2210.86     2130.82     55.49 o 
  -8  -1   1       29.70       25.84      2.55 o 
  -7  -1   1     1137.41     1149.07     17.60 o 
  -6  -1   1     2799.75     2866.58     53.52 o 
  -5  -1   1      587.21      600.63      9.32 o 
  -4  -1   1      304.00      388.00      6.31 o 
  -3  -1   1     2993.16     3014.44     43.21 o 
  -2  -1   1    15542.79    15915.83    226.86 o 
  -1  -1   1     3369.57     3387.58     67.18 o 
   0  -1   1     7925.28     7926.74    134.37 o 
   1  -1   1       23.87       30.63      0.87 o 
   2  -1   1    42024.26    46397.70   1324.57 o 
   3  -1   1       76.70       72.02      2.55 o 
   4  -1   1      259.34      270.99      5.66 o 
   5  -1   1     2624.28     2824.02     48.45 o 
   6  -1   1     3124.72     3181.60     54.55 o 
   7  -1   1       24.75       29.41      3.37 o 
   8  -1   1      170.96      157.10      5.84 o 
   9  -1   1      387.65      370.26      8.71 o 
  10  -1   1     2128.98     2177.32     39.47 o 
  11  -1   1       16.44       18.01      3.28 o 
  12  -1   1        1.33        0.00      5.25 o 
  13  -1   1      125.66      133.84      7.42 o 
 -13   0   1        5.82        5.00      4.20 o 
 -12   0   1      113.83      127.67     10.49 o 
 -11   0   1        1.54        1.75      3.71 o 
 -10   0   1       94.09       90.28      5.33 o 
  -9   0   1      282.40      261.25      8.09 o 
  -8   0   1      161.78      140.21      6.94 o 
  -7   0   1     1192.94     1168.47     28.81 o 
  -6   0   1        3.39        2.80      1.40 o 
  -5   0   1       13.65       11.44      0.87 o 
  -4   0   1        8.29       17.84      1.11 o 
  -3   0   1     7481.97     7297.55    103.84 o 
  -2   0   1     8178.97     9093.80    129.71 o 
  -1   0   1        5.67       13.29      0.87 o 
   1   0   1      197.83      221.68      4.04 o 
   2   0   1      844.25      974.95     22.48 o 
   3   0   1     5277.05     5737.28     96.37 o 
   4   0   1       72.51      100.98      3.03 o 
   5   0   1     1590.03     1668.99     29.14 o 
   6   0   1        1.97        1.75      1.17 o 
   7   0   1     1565.82     1522.86     27.31 o 
   8   0   1     3491.12     3609.82     62.25 o 
   9   0   1        1.36       -1.09      2.24 o 
  10   0   1      148.28      125.75     13.99 o 
  11   0   1        7.80        9.62      3.71 o 
  12   0   1      139.98      144.71      7.87 o 
  13   0   1       69.13       64.52      5.46 o 
  14   0   1        0.37       -5.25      5.25 o 
 -12   1   1       83.65       85.70      6.18 o 
 -11   1   1      123.06      107.59      7.21 o 
 -10   1   1     1279.93     1298.43     24.38 o 
  -9   1   1     2296.42     2368.10     42.08 o 
  -8   1   1       25.26       25.85      2.80 o 
  -7   1   1     1183.86     1117.98     20.75 o 
  -6   1   1      242.83      241.14      5.66 o 
  -5   1   1     1255.05     1299.72     22.78 o 
  -4   1   1       16.83       14.92      1.24 o 
  -3   1   1        8.13        4.08      1.01 o 
  -2   1   1     7690.64     8362.52    133.83 o 
  -1   1   1     1163.97     1117.19     21.61 o 
   0   1   1     3321.66     3191.92     53.96 o 
   1   1   1     2285.69     2557.82     41.75 o 
   2   1   1     9409.84    10948.60    278.13 o 
   3   1   1      698.04      747.71     11.86 o 
   4   1   1      203.01      167.92      3.20 o 
   5   1   1       18.80       17.19      1.72 o 
   6   1   1      727.82      812.02     46.35 o 
   7   1   1       68.40       67.43      4.95 o 
   8   1   1     2568.94     2683.72     46.85 o 
   9   1   1      254.99      240.35     10.89 o 
  10   1   1      468.46      490.35     13.44 o 
  11   1   1       84.32       83.98      6.18 o 
  12   1   1       84.81       89.23      6.18 o 
  13   1   1       43.60       43.79      4.95 o 
  14   1   1       17.28       19.24      7.00 o 
 -12   2   1        2.97       -2.75      5.25 o 
 -11   2   1        0.71       -3.41      3.41 o 
 -10   2   1      326.11      311.61      8.71 o 
  -9   2   1       12.20       14.23      3.24 o 
  -8   2   1     1675.90     1634.06     40.26 o 
  -7   2   1      562.67      534.36     16.26 o 
  -6   2   1     1001.66      990.66     28.67 o 
  -5   2   1      409.11      396.26     17.49 o 
  -4   2   1     4478.21     4346.82     73.58 o 
  -3   2   1     1085.08      924.85     19.04 o 
  -2   2   1     3364.57     3589.43     53.01 o 
  -1   2   1      870.45      938.71     15.74 o 
   0   2   1     1633.85     1791.13     25.88 o 
   1   2   1     1695.81     1810.46     30.07 o 
   2   2   1    28978.70    34685.57    562.82 o 
   3   2   1      102.30      106.85      3.03 o 
   4   2   1     3596.54     4246.85     69.16 o 
   5   2   1     1940.90     2078.64     30.44 o 
   6   2   1      565.73      574.62      9.32 o 
   7   2   1     1934.45     1984.67     29.56 o 
   8   2   1        0.35       -0.58      2.02 o 
   9   2   1      820.32      798.50     20.11 o 
  10   2   1      133.90      124.27      6.18 o 
  11   2   1       20.37       14.87      3.71 o 
  12   2   1      166.52      155.83      7.42 o 
  13   2   1       15.41       15.74      4.95 o 
  14   2   1        3.38        0.00      7.00 o 
 -13   3   1       16.88        7.00      8.74 o 
 -12   3   1      267.07      266.29     10.46 o 
 -11   3   1       15.87       17.21      5.25 o 
 -10   3   1      532.90      520.41     12.34 o 
  -9   3   1      606.07      574.49     12.34 o 
  -8   3   1       32.37       38.88      5.68 o 
  -7   3   1      600.42      590.12     14.25 o 
  -6   3   1     1495.54     1468.97     26.42 o 
  -5   3   1      152.85      138.39      8.60 o 
  -4   3   1      766.33      717.43     13.36 o 
  -3   3   1      339.02      308.11      5.43 o 
  -2   3   1      722.34      708.67     10.90 o 
  -1   3   1       68.78       63.03      1.75 o 
   0   3   1    29333.51    30858.64    437.60 o 
   1   3   1      198.65      168.94      6.12 o 
   2   3   1    12836.24    15518.77    252.04 o 
   3   3   1     2258.36     2258.31     37.43 o 
   4   3   1     2605.77     2878.71     47.84 o 
   5   3   1     2987.65     3182.11     65.34 o 
   6   3   1     2769.01     2840.55     47.08 o 
   7   3   1     4470.59     4612.93     66.69 o 
   8   3   1       92.02       86.16      3.60 o 
   9   3   1      150.68      146.46      7.87 o 
  10   3   1      114.10       87.57      5.46 o 
  11   3   1       38.19       37.78      4.95 o 
  12   3   1       40.00       34.31      4.95 o 
  13   3   1       38.98       31.58      4.95 o 
 -12   4   1      210.46      190.06      9.21 o 
 -11   4   1       38.12       40.22      5.46 o 
 -10   4   1      328.21      337.85     10.93 o 
  -9   4   1        9.74        1.08      2.69 o 
  -8   4   1     3090.87     3184.35     55.88 o 
  -7   4   1     2099.20     2030.15     36.14 o 
  -6   4   1       97.15       76.67      7.49 o 
  -5   4   1      390.23      330.40     18.17 o 
  -4   4   1      580.24      549.64     10.74 o 
  -3   4   1      213.32      212.86      3.86 o 
  -2   4   1       68.68       58.51      1.88 o 
  -1   4   1      900.17      883.27     13.27 o 
   0   4   1      522.46      459.73      7.39 o 
   1   4   1       14.30       10.84      1.87 o 
   2   4   1      321.47      320.70      6.35 o 
   3   4   1     3345.61     3504.70     57.49 o 
   4   4   1     3046.06     3577.81     59.52 o 
   5   4   1     2276.43     2337.74     39.47 o 
   6   4   1      166.87      147.19      4.31 o 
   7   4   1      396.53      406.69      8.38 o 
   8   4   1      591.70      612.34     11.67 o 
   9   4   1      285.68      247.75     20.11 o 
  10   4   1      412.18      429.58     12.18 o 
  11   4   1       85.42       84.37      5.46 o 
  12   4   1        5.31        0.00      3.71 o 
  13   4   1       22.47       29.10      4.95 o 
 -12   5   1        3.17       -8.74      8.74 o 
 -11   5   1        2.63       -3.00      4.20 o 
 -10   5   1      204.09      202.76      8.39 o 
  -9   5   1        1.91       -1.50      4.20 o 
  -8   5   1      218.49      219.63      6.92 o 
  -7   5   1      344.42      311.10     19.33 o 
  -6   5   1      644.83      637.77     15.39 o 
  -5   5   1       54.33       48.56      5.26 o 
  -4   5   1       40.48       41.28      2.27 o 
  -3   5   1     4463.07     4255.83     61.33 o 
  -2   5   1     2130.04     1941.43     28.51 o 
  -1   5   1        7.05        4.71      1.42 o 
   0   5   1      762.93      705.73     11.08 o 
   1   5   1     2948.39     2930.98     42.65 o 
   2   5   1     3997.22     4624.91     75.88 o 
   3   5   1       66.21       64.84      3.03 o 
   4   5   1     1593.37     1714.16     29.05 o 
   5   5   1     1697.05     1767.45     30.07 o 
   6   5   1      400.57      386.30      8.38 o 
   7   5   1      705.83      694.97     13.29 o 
   8   5   1      281.76      258.30      6.35 o 
   9   5   1     1046.67     1009.57     22.37 o 
  10   5   1        0.96       -0.87      3.71 o 
  11   5   1      126.42      114.58      7.00 o 
  12   5   1        8.26        5.25      3.71 o 
  13   5   1       16.25       16.61      4.95 o 
 -11   6   1        5.31        3.72      4.50 o 
 -10   6   1      183.46      174.89      8.39 o 
  -9   6   1      106.98      106.52     13.12 o 
  -8   6   1     1905.23     1930.29     41.83 o 
  -7   6   1      474.69      464.91     11.02 o 
  -6   6   1      933.10      971.36     18.72 o 
  -5   6   1      375.56      380.90      8.71 o 
  -4   6   1      445.37      437.14     12.62 o 
  -3   6   1        2.26        2.33      1.11 o 
  -2   6   1     1287.99     1205.13     18.48 o 
  -1   6   1     1356.79     1255.30     18.92 o 
   0   6   1     1569.08     1480.49     23.98 o 
   1   6   1       81.07       70.02      2.62 o 
   2   6   1     1752.78     1707.10     29.05 o 
   3   6   1      909.73      909.35     16.35 o 
   4   6   1     1984.78     2170.31     39.97 o 
   5   6   1      734.72      715.57     13.71 o 
   6   6   1      737.61      774.14     14.72 o 
   7   6   1     1567.98     1452.98     25.75 o 
   8   6   1      652.91      604.44     12.43 o 
   9   6   1      389.48      410.33     11.80 o 
  10   6   1      416.32      419.23     12.18 o 
  11   6   1      124.54      100.92      6.72 o 
  12   6   1        3.91       -3.71      3.71 o 
  13   6   1       25.64       24.98      4.95 o 
 -10   7   1      305.45      307.13     10.93 o 
  -9   7   1       79.42       88.66     13.99 o 
  -8   7   1      321.06      327.82     10.93 o 
  -7   7   1      188.76      193.21      8.39 o 
  -6   7   1     2390.83     2426.91     51.04 o 
  -5   7   1     1091.85     1083.93     20.46 o 
  -4   7   1      757.45      731.19     14.37 o 
  -3   7   1      102.34       93.07      3.33 o 
  -2   7   1      445.80      420.30      7.39 o 
  -1   7   1      535.60      541.72      9.15 o 
   0   7   1      236.59      225.14      7.07 o 
   1   7   1      748.09      704.42     11.32 o 
   2   7   1        2.34       -0.35      1.73 o 
   3   7   1      373.51      371.16      7.69 o 
   4   7   1      408.47      384.78     11.12 o 
   5   7   1      597.56      570.36     11.41 o 
   6   7   1      273.20      276.06      6.68 o 
   7   7   1      347.97      358.32     14.48 o 
   8   7   1      298.06      293.40      7.52 o 
   9   7   1      361.33      347.38      8.38 o 
  10   7   1      183.90      173.44      7.90 o 
  11   7   1       15.45        7.00      3.71 o 
  12   7   1        1.44       -4.20      4.20 o 
  13   7   1        9.90        1.75      7.00 o 
 -10   8   1       61.74       64.71      7.00 o 
  -9   8   1        8.49        1.97      4.50 o 
  -8   8   1       45.17       57.03      5.46 o 
  -7   8   1      277.17      278.30     17.49 o 
  -6   8   1      253.45      248.26     11.37 o 
  -5   8   1      116.41      120.59      5.82 o 
  -4   8   1     1393.98     1519.64     27.43 o 
  -3   8   1      738.81      783.76     13.03 o 
  -2   8   1        9.55       11.02      2.27 o 
  -1   8   1     1844.44     1807.06     27.37 o 
   0   8   1      273.76      241.62      5.25 o 
   1   8   1     1193.36     1120.82     25.24 o 
   2   8   1      690.65      660.20     13.05 o 
   3   8   1       16.18       23.88      4.80 o 
   4   8   1       99.55       99.94     13.99 o 
   5   8   1        2.22        0.58      2.02 o 
   6   8   1      279.98      231.51     12.11 o 
   7   8   1      289.32      269.39      8.67 o 
   8   8   1       62.26       65.93      4.04 o 
   9   8   1      266.82      251.47     14.75 o 
  10   8   1      162.10      159.82      9.64 o 
  11   8   1       71.11       62.38      5.46 o 
  12   8   1       20.06       17.49      4.95 o 
  -9   9   1      143.10      149.29     15.74 o 
  -8   9   1      328.90      326.48     27.11 o 
  -7   9   1       11.79       19.28     10.49 o 
  -6   9   1      284.01      282.02     15.74 o 
  -5   9   1     1166.82     1147.11     26.39 o 
  -4   9   1      388.02      365.76     19.24 o 
  -3   9   1        6.40        0.70      2.06 o 
  -2   9   1     1279.67     1228.71     19.09 o 
  -1   9   1     1012.82     1044.94     16.97 o 
   0   9   1      468.45      467.45      8.50 o 
   1   9   1       40.69       35.97      2.55 o 
   2   9   1       46.73       52.91      3.28 o 
   3   9   1        2.02        0.44      2.24 o 
   4   9   1      188.39      164.09      5.33 o 
   5   9   1       19.44       21.42      2.55 o 
   6   9   1     1389.22     1323.35     24.60 o 
   7   9   1      274.08      275.68      9.21 o 
   8   9   1      327.42      326.28      8.84 o 
   9   9   1       38.61       44.20      4.65 o 
  10   9   1      480.48      480.15     18.74 o 
  11   9   1       21.46       15.74      4.95 o 
  12   9   1       32.99       34.98      7.00 o 
  -8  10   1        9.17        4.59      6.12 o 
  -7  10   1      170.91      191.72      8.39 o 
  -6  10   1      222.94      209.45     20.99 o 
  -5  10   1       12.77        6.25      4.20 o 
  -4  10   1      255.62      277.22      9.66 o 
  -3  10   1       49.60       61.21      4.20 o 
  -2  10   1      180.87      181.40      5.14 o 
  -1  10   1       46.88       48.16      2.97 o 
   0  10   1      140.76      131.45      4.88 o 
   1  10   1      347.67      340.75      7.95 o 
   2  10   1      128.28      117.12      4.63 o 
   3  10   1       39.43       48.44      3.28 o 
   4  10   1      274.07      291.67      7.69 o 
   5  10   1       97.54       69.13      5.17 o 
   6  10   1      130.94      110.84      5.33 o 
   7  10   1        1.34       -2.24      2.24 o 
   8  10   1       65.22       87.75      5.05 o 
   9  10   1       42.24       40.74      4.66 o 
  10  10   1       30.04       41.44      7.00 o 
  11  10   1        0.15       -0.35      4.04 o 
  -7  11   1       27.62       25.14      5.46 o 
  -6  11   1       29.59       37.47      7.87 o 
  -5  11   1       57.86       75.55     15.74 o 
  -4  11   1        4.20       -1.75      4.20 o 
  -3  11   1      168.17      182.05     17.49 o 
  -2  11   1      707.80      834.54     43.72 o 
  -1  11   1      178.05      188.21      7.42 o 
   0  11   1      511.93      552.42     12.31 o 
   1  11   1      592.54      658.40     13.05 o 
   2  11   1      388.05      403.09      9.72 o 
   3  11   1       53.02       44.12      3.28 o 
   4  11   1      280.47      295.16      7.69 o 
   5  11   1      100.83       83.04      4.73 o 
   6  11   1        6.97        7.00      3.28 o 
   7  11   1       39.50       46.36      4.95 o 
   8  11   1       24.32       12.24      4.20 o 
   9  11   1        1.01        0.50      4.20 o 
  10  11   1       17.54       18.83      6.12 o 
  -6  12   1        7.76       20.99      8.74 o 
  -5  12   1      135.86      195.88     15.74 o 
  -4  12   1       73.18      110.18     12.24 o 
  -1  12   1       54.93       48.97      7.00 o 
   0  12   1      258.46      258.84     13.99 o 
   1  12   1       17.57       12.74      4.20 o 
   2  12   1      389.25      420.70     12.37 o 
   3  12   1       48.49       64.71      5.46 o 
   4  12   1       42.65       48.11      4.95 o 
   5  12   1      120.37      119.68     10.49 o 
   6  12   1       64.66       70.93      6.18 o 
   7  12   1        7.42        6.75      4.20 o 
   8  12   1      159.14      135.08     13.12 o 
   9  12   1        4.32        5.25      4.20 o 
   0  13   1       64.89       57.71      8.74 o 
   1  13   1       75.00       83.95      8.74 o 
   2  13   1       62.68       76.95      8.74 o 
   3  13   1        6.61       10.74      4.20 o 
   4  13   1      251.47      268.45     12.24 o 
   5  13   1        0.01        0.00      4.20 o 
   6  13   1       16.91        9.74      4.20 o 
   7  13   1       41.91       48.37      5.46 o 
   0  14   1      240.28      311.30     15.74 o 
   1  14   1       21.79       41.97      8.74 o 
   2  14   1      320.87      412.74     19.24 o 
   3  14   1       28.93       40.22      8.74 o 
   4  14   1       84.20      100.63      7.42 o 
   5  14   1       24.91        8.74      5.25 o 
   6  14   1       58.16       73.45      8.74 o 
  -4 -14   2       16.39       13.99      7.00 o 
  -3 -14   2        1.19        1.75      5.25 o 
  -2 -14   2       65.60       72.77      8.74 o 
  -1 -14   2        2.43       -4.20      4.20 o 
   0 -14   2       13.91       20.99      7.00 o 
  -6 -13   2      148.96      169.64     12.24 o 
  -5 -13   2        3.92        1.50      4.20 o 
  -4 -13   2      244.35      280.72     11.13 o 
  -3 -13   2       15.02       11.37      4.95 o 
  -2 -13   2       56.36       58.81      8.74 o 
  -1 -13   2        0.16       -2.50      4.20 o 
   0 -13   2       14.99       16.49      4.20 o 
   1 -13   2       17.35        8.74      5.25 o 
  -7 -12   2        4.53        5.00      4.20 o 
  -6 -12   2       14.61       16.78      4.20 o 
  -5 -12   2      145.54      172.63      8.66 o 
  -4 -12   2      232.39      244.96      9.89 o 
  -3 -12   2        6.93        5.25      3.71 o 
  -2 -12   2       38.46       37.62      4.95 o 
  -1 -12   2       15.63        4.37      3.71 o 
   0 -12   2       37.27       44.00      4.95 o 
   1 -12   2        7.93        8.74      3.71 o 
   2 -12   2       38.93       36.73      7.00 o 
   3 -12   2       88.77       92.69      8.74 o 
   4 -12   2      129.96      190.63     13.99 o 
   5 -12   2       51.35       61.21     10.49 o 
   6 -12   2       84.80      145.16     13.99 o 
  -9 -11   2       30.41       30.83      4.95 o 
  -8 -11   2       33.95       27.98      4.95 o 
  -7 -11   2        2.94        5.25      3.71 o 
  -6 -11   2      276.55      267.05      9.89 o 
  -5 -11   2       29.67       23.40      4.20 o 
  -4 -11   2      159.04      157.58      7.42 o 
  -3 -11   2      160.60      149.78      7.42 o 
  -2 -11   2      259.03      286.16      9.89 o 
  -1 -11   2        5.23        0.00      2.91 o 
   0 -11   2        0.33       -2.91      2.91 o 
   1 -11   2      172.95      189.76      7.42 o 
   2 -11   2        1.56       -2.10      7.00 o 
   3 -11   2       79.26       85.73      6.18 o 
   4 -11   2       15.15       11.99      4.20 o 
   5 -11   2      213.87      244.85     15.74 o 
   6 -11   2       55.06       55.96     10.49 o 
   7 -11   2        1.33        3.50      8.74 o 
 -10 -10   2       19.58       16.61      4.95 o 
  -9 -10   2       55.01       60.16      5.46 o 
  -8 -10   2      281.89      287.39     10.46 o 
  -7 -10   2       13.82       16.49      4.20 o 
  -6 -10   2      204.47      186.36      7.42 o 
  -5 -10   2      257.39      251.91     10.49 o 
  -4 -10   2      597.98      662.48     17.18 o 
  -3 -10   2      515.08      525.62     14.18 o 
  -2 -10   2      992.75      966.83     23.40 o 
  -1 -10   2      194.12      188.01      7.42 o 
   0 -10   2        2.15       -0.35      2.91 o 
   1 -10   2       24.24       18.11      3.03 o 
   2 -10   2      251.68      226.04      6.68 o 
   3 -10   2       92.96      107.03      6.72 o 
   4 -10   2       58.63       55.20      5.46 o 
   5 -10   2       11.04       10.49      4.20 o 
   6 -10   2      200.31      244.85     15.74 o 
   7 -10   2       19.49       15.74      8.74 o 
   8 -10   2       63.28       87.44     10.49 o 
 -10  -9   2       45.52       54.22      4.95 o 
  -9  -9   2        0.56        0.87      3.71 o 
  -8  -9   2      736.29      699.21     32.35 o 
  -7  -9   2        0.58        3.85      2.91 o 
  -6  -9   2       55.92       52.53      4.95 o 
  -5  -9   2     1091.91     1054.63     25.15 o 
  -4  -9   2      193.93      182.80      7.42 o 
  -3  -9   2      614.09      639.75     16.66 o 
  -2  -9   2       45.25       33.23      3.71 o 
  -1  -9   2      378.21      345.09     19.24 o 
   0  -9   2       46.91       39.08      3.03 o 
   1  -9   2       10.78        9.09      5.85 o 
   2  -9   2      129.87      115.83      6.50 o 
   3  -9   2      217.54      199.99     12.24 o 
   4  -9   2      253.63      259.61     10.49 o 
   5  -9   2      100.04       90.27      4.31 o 
   6  -9   2       22.95       22.44      3.28 o 
   7  -9   2       80.12       76.57      4.85 o 
   8  -9   2       94.88      101.70      6.72 o 
   9  -9   2      131.14      162.65     13.99 o 
 -11  -8   2       51.86       55.96      8.74 o 
 -10  -8   2      293.83      277.06     18.36 o 
  -9  -8   2        9.04        7.00      5.25 o 
  -8  -8   2       12.84       15.00      3.71 o 
  -7  -8   2      148.94      141.69      6.72 o 
  -6  -8   2      430.40      410.83      8.98 o 
  -5  -8   2        5.63       10.81      4.20 o 
  -4  -8   2       66.23       67.82      3.60 o 
  -3  -8   2      691.18      633.77     12.27 o 
  -2  -8   2      979.34     1026.82     18.39 o 
  -1  -8   2      255.76      239.41      5.14 o 
   0  -8   2      190.64      171.55      8.12 o 
   1  -8   2      775.90      752.85     12.57 o 
   2  -8   2       19.25       13.93      4.53 o 
   3  -8   2      419.29      398.39      7.55 o 
   4  -8   2      984.48      929.30     17.99 o 
   5  -8   2      686.40      756.46     15.39 o 
   6  -8   2        2.58       -2.33      2.33 o 
   7  -8   2        1.18        0.67      3.04 o 
   8  -8   2        2.08       -0.95      3.28 o 
   9  -8   2        6.49       -0.50      4.20 o 
  10  -8   2       73.58       92.88     11.37 o 
 -12  -7   2       47.42       45.47      8.74 o 
 -11  -7   2       58.91       61.21      8.74 o 
 -10  -7   2       61.86       58.17      4.04 o 
  -9  -7   2       50.41       53.87      4.04 o 
  -8  -7   2       31.52       25.57      3.55 o 
  -7  -7   2        2.05        4.37      2.62 o 
  -6  -7   2      356.04      359.26      8.00 o 
  -5  -7   2      270.60      275.94      6.68 o 
  -4  -7   2       18.53       30.13     12.24 o 
  -3  -7   2     1559.67     1482.01     25.75 o 
  -2  -7   2     1477.07     1506.67     22.77 o 
  -1  -7   2     2023.91     1943.08     28.93 o 
   0  -7   2     2700.41     2864.37     41.87 o 
   1  -7   2      734.25      701.73     11.52 o 
   2  -7   2      966.21      839.53     13.63 o 
   3  -7   2      101.22       91.28      3.33 o 
   4  -7   2     2303.94     2331.74     40.79 o 
   5  -7   2       19.52        8.96      2.24 o 
   6  -7   2      391.62      373.66      9.21 o 
   7  -7   2       91.11       88.24      4.63 o 
   8  -7   2      500.11      501.77     11.57 o 
   9  -7   2       50.14       49.63      4.31 o 
  10  -7   2       36.78       30.25      5.46 o 
  11  -7   2      151.60      162.65     10.49 o 
 -12  -6   2      148.20      156.53      8.66 o 
 -11  -6   2       75.16       76.34      5.46 o 
 -10  -6   2       28.00       35.86      9.62 o 
  -9  -6   2      322.78      343.00      8.38 o 
  -8  -6   2      119.86      121.48      6.79 o 
  -7  -6   2       17.92       16.37      2.55 o 
  -6  -6   2      500.01      500.65     10.00 o 
  -5  -6   2      821.48      784.89     14.32 o 
  -4  -6   2      402.31      338.48     10.12 o 
  -3  -6   2     1943.69     1930.02     37.28 o 
  -2  -6   2      206.03      215.48      4.24 o 
  -1  -6   2     4588.96     4714.82     67.75 o 
   0  -6   2      227.75      204.32      4.09 o 
   1  -6   2      150.63      154.29      3.67 o 
   2  -6   2     4458.05     4757.07     68.63 o 
   3  -6   2        2.59        0.29      1.11 o 
   4  -6   2      139.48      124.78      9.34 o 
   5  -6   2      154.61      140.84      4.85 o 
   6  -6   2     1644.91     1693.35     34.12 o 
   7  -6   2       75.73       69.54      3.78 o 
   8  -6   2      213.29      201.33      6.68 o 
   9  -6   2       21.14       13.21      3.89 o 
  10  -6   2        1.27       -2.23      3.41 o 
  11  -6   2        3.81        5.90      7.87 o 
 -13  -5   2        1.95       -5.25      7.00 o 
 -12  -5   2      276.88      276.54     10.46 o 
 -11  -5   2      289.39      293.62     10.46 o 
 -10  -5   2      339.27      366.49     13.12 o 
  -9  -5   2      163.60      172.24      5.66 o 
  -8  -5   2       29.25       26.31      3.03 o 
  -7  -5   2      395.11      346.69     11.03 o 
  -6  -5   2        1.46        3.50      2.02 o 
  -5  -5   2       43.95       50.15      3.03 o 
  -4  -5   2       75.94       72.78      3.96 o 
  -3  -5   2      399.75      397.43      7.95 o 
  -2  -5   2      520.65      499.15      8.08 o 
  -1  -5   2      872.50      842.54     12.84 o 
   0  -5   2       20.74       21.42      1.32 o 
   1  -5   2      589.10      520.49      8.27 o 
   2  -5   2     2725.92     2963.84     43.21 o 
   3  -5   2      393.32      369.52      6.51 o 
   4  -5   2     2457.91     2204.68     38.45 o 
   5  -5   2     1826.73     1796.50     32.08 o 
   6  -5   2     1592.68     1533.05     64.07 o 
   7  -5   2       71.62       71.25      4.04 o 
   8  -5   2      582.03      590.59     12.59 o 
   9  -5   2        2.35        0.54      3.01 o 
  10  -5   2      133.42      119.35      5.89 o 
  11  -5   2      364.47      379.69     12.18 o 
  12  -5   2      244.94      285.39     10.93 o 
 -13  -4   2      462.43      485.46     14.69 o 
 -12  -4   2       22.64       20.99      4.95 o 
 -11  -4   2      687.41      694.43     18.43 o 
 -10  -4   2        1.63        4.37      3.71 o 
  -9  -4   2      577.29      544.51     14.69 o 
  -8  -4   2        0.41       -1.17      2.02 o 
  -7  -4   2       65.68       63.11      3.28 o 
  -6  -4   2       33.66       29.80      2.02 o 
  -5  -4   2       78.01       63.62      3.03 o 
  -4  -4   2       99.84      108.12      3.60 o 
  -3  -4   2     1910.20     1832.63     27.18 o 
  -2  -4   2     4036.03     4108.00     58.86 o 
  -1  -4   2     2187.36     2039.73     29.81 o 
   0  -4   2     5519.30     5264.36     75.15 o 
   1  -4   2      476.33      425.32      6.91 o 
   2  -4   2     3065.62     3620.78     57.72 o 
   3  -4   2     1302.47     1355.30     24.10 o 
   4  -4   2     1777.55     1590.03     28.00 o 
   5  -4   2      444.29      398.75      8.71 o 
   6  -4   2     7591.97     7893.59    133.37 o 
   7  -4   2        2.99        0.44      2.24 o 
   8  -4   2       21.44       24.03      4.02 o 
   9  -4   2      336.00      330.07      8.71 o 
  10  -4   2       97.91       87.26      4.63 o 
  11  -4   2       47.25       42.18      4.58 o 
  12  -4   2        2.02        0.32      3.28 o 
  13  -4   2        0.47        7.00      8.74 o 
 -13  -3   2      290.02      288.22     10.93 o 
 -12  -3   2       40.43       44.00      4.95 o 
 -11  -3   2      340.62      323.97     10.46 o 
 -10  -3   2       10.37       11.37      3.71 o 
  -9  -3   2      646.59      667.03     16.39 o 
  -8  -3   2       69.79       73.27      3.60 o 
  -7  -3   2      329.50      356.16      6.67 o 
  -6  -3   2      505.48      512.98      9.63 o 
  -5  -3   2     1051.21      978.13     18.67 o 
  -4  -3   2     1387.81     1411.29     23.72 o 
  -3  -3   2      879.26      852.92     12.84 o 
  -2  -3   2       11.10        9.62      1.03 o 
  -1  -3   2     1848.17     1759.65     25.42 o 
   0  -3   2     2819.04     2827.63     40.57 o 
   1  -3   2     3195.67     3188.55     45.85 o 
   2  -3   2      279.08      331.72      7.32 o 
   3  -3   2      491.23      497.37      9.27 o 
   4  -3   2    10013.92    10854.42    182.26 o 
   5  -3   2       16.32       20.64      2.02 o 
   6  -3   2      299.17      295.77      6.92 o 
   7  -3   2       26.57       24.72      2.55 o 
   8  -3   2     2006.45     2030.57     36.42 o 
   9  -3   2       77.80       65.12      4.04 o 
  10  -3   2       94.06       85.39      4.85 o 
  11  -3   2      111.48       96.57      5.33 o 
  12  -3   2        1.06        1.27      3.28 o 
  13  -3   2       85.31      100.26     13.12 o 
 -13  -2   2        5.00        1.75      4.95 o 
 -12  -2   2       83.43       73.84      5.46 o 
 -11  -2   2      210.49      207.96      9.62 o 
 -10  -2   2     1325.33     1280.64     29.37 o 
  -9  -2   2      137.37      118.92      5.46 o 
  -8  -2   2       15.51       11.19      2.02 o 
  -7  -2   2     2246.20     2215.50     38.45 o 
  -6  -2   2      680.60      563.67     11.02 o 
  -5  -2   2      136.72      120.62      3.28 o 
  -4  -2   2     3422.13     3448.77     58.61 o 
  -3  -2   2      253.97      208.92      3.67 o 
  -2  -2   2      335.26      298.63      5.68 o 
  -1  -2   2      605.57      558.16      8.44 o 
   0  -2   2      219.13      186.56      4.04 o 
   1  -2   2      720.46      768.00     17.42 o 
   2  -2   2     3390.85     3575.85     60.22 o 
   3  -2   2        0.25        3.50      1.01 o 
   4  -2   2      149.23      242.47      6.04 o 
   5  -2   2      484.43      489.69      9.72 o 
   6  -2   2     1995.19     1834.05     32.08 o 
   7  -2   2        1.00        1.17      2.02 o 
   8  -2   2     3402.34     3380.47     58.19 o 
   9  -2   2      141.55      125.19      6.01 o 
  10  -2   2       19.22       12.18      4.55 o 
  11  -2   2      747.51      744.93     15.66 o 
  12  -2   2        1.83        3.25      4.20 o 
  13  -2   2      284.04      284.56     10.93 o 
 -13  -1   2       23.51       26.11      4.95 o 
 -12  -1   2       15.53       14.87      3.71 o 
 -11  -1   2     1072.62     1042.34     38.48 o 
 -10  -1   2      123.97      134.66     10.49 o 
  -9  -1   2     2589.47     2554.08     44.82 o 
  -8  -1   2       53.80       59.61      3.28 o 
  -7  -1   2      591.72      564.40     10.49 o 
  -6  -1   2     1530.72     1495.55     22.36 o 
  -5  -1   2       24.09       24.09      3.62 o 
  -4  -1   2      173.82      140.24      6.15 o 
  -3  -1   2      909.71      902.92     13.45 o 
  -2  -1   2     2820.61     2891.61     41.45 o 
  -1  -1   2     2261.65     2225.50     37.86 o 
   0  -1   2       27.99       28.97      5.25 o 
   1  -1   2       13.94       13.60      0.87 o 
   2  -1   2      708.13      692.85     12.34 o 
   3  -1   2       20.84       20.31      3.14 o 
   4  -1   2     7181.67     8368.26    140.76 o 
   5  -1   2     1300.34     1384.29     24.38 o 
   6  -1   2     3557.16     3337.72     57.17 o 
   7  -1   2       22.00       23.45      2.24 o 
   8  -1   2     1482.00     1562.87     28.45 o 
   9  -1   2      541.80      539.30     11.75 o 
  10  -1   2       47.41       49.89      4.04 o 
  11  -1   2      136.27      122.52      7.42 o 
  12  -1   2      244.31      269.62     10.46 o 
  13  -1   2      331.56      307.45     11.70 o 
 -13   0   2       16.50       12.24      7.00 o 
 -12   0   2      149.72      164.40     12.24 o 
 -11   0   2      480.51      480.56     13.44 o 
 -10   0   2        6.73        7.58      3.03 o 
  -9   0   2     1326.46     1311.03     24.38 o 
  -8   0   2       15.80       17.89      2.55 o 
  -7   0   2      379.66      383.39      8.71 o 
  -6   0   2      411.78      427.20      7.39 o 
  -5   0   2      131.40      123.91      7.07 o 
  -4   0   2     6356.79     6127.37    209.17 o 
  -3   0   2     1521.92     1568.40     44.18 o 
  -2   0   2    16112.86    16183.85    230.55 o 
  -1   0   2     1293.69     1124.61     16.28 o 
   0   0   2     9100.80     9661.08    220.63 o 
   1   0   2      180.82      211.50      3.82 o 
   2   0   2     5806.66     6749.20     96.44 o 
   3   0   2     3004.43     3469.62    101.44 o 
   4   0   2      140.93      175.91      5.60 o 
   5   0   2     1912.18     2109.19     36.42 o 
   6   0   2     2059.14     2271.60     39.47 o 
   7   0   2      497.66      450.36      9.72 o 
   8   0   2      147.38      132.89      6.60 o 
   9   0   2       11.33        9.62      4.37 o 
  10   0   2      771.16      791.58     16.09 o 
  11   0   2      318.96      309.80     10.46 o 
  12   0   2        4.31        4.37      3.71 o 
  13   0   2      149.35      145.47      7.97 o 
  14   0   2       15.98       20.99      7.00 o 
 -12   1   2      449.28      500.18     19.24 o 
 -11   1   2      166.98      159.49      6.35 o 
 -10   1   2      497.37      469.80     10.74 o 
  -9   1   2        3.99        4.50      2.55 o 
  -8   1   2      717.17      702.86     25.60 o 
  -7   1   2      299.29      269.97      6.68 o 
  -6   1   2       77.05       78.73      3.28 o 
  -5   1   2      358.18      334.04      5.63 o 
  -4   1   2     3540.69     3262.64     53.03 o 
  -3   1   2      580.42      498.69      9.42 o 
  -2   1   2     8841.54     9431.03    188.03 o 
  -1   1   2      413.18      377.07      9.34 o 
   0   1   2     3657.32     3985.75     64.07 o 
   1   1   2      885.11     1044.97     15.21 o 
   2   1   2     2464.60     3281.77     47.16 o 
   3   1   2     4084.50     4628.19     66.26 o 
   4   1   2     2827.16     3126.37     55.53 o 
   5   1   2       64.17       63.40      2.55 o 
   6   1   2      489.79      581.38     11.02 o 
   7   1   2      189.29      196.53      5.33 o 
   8   1   2     2957.65     2969.96     67.94 o 
   9   1   2        2.17        3.06      2.24 o 
  10   1   2      452.01      454.71     12.94 o 
  11   1   2      281.76      273.02      9.21 o 
  12   1   2        2.22        0.00      3.71 o 
  13   1   2      307.37      311.98     10.93 o 
  14   1   2       75.27       69.96      8.74 o 
 -12   2   2      111.13       96.03     12.24 o 
 -11   2   2        5.61        3.75      4.20 o 
 -10   2   2      173.48      165.12      6.35 o 
  -9   2   2     1960.89     1871.90     33.80 o 
  -8   2   2      575.29      567.15     14.18 o 
  -7   2   2      968.98      953.76     17.70 o 
  -6   2   2      623.34      666.01     27.13 o 
  -5   2   2      341.17      305.01      6.56 o 
  -4   2   2      948.84      928.46     22.02 o 
  -3   2   2     5646.51     5231.67    117.38 o 
  -2   2   2     4714.38     4473.51     98.70 o 
  -1   2   2       93.80      105.02      7.03 o 
   0   2   2      950.44      888.10     13.03 o 
   1   2   2     4570.89     4895.07     70.14 o 
   2   2   2      322.02      354.52      8.78 o 
   3   2   2      119.75      118.64      3.78 o 
   4   2   2     7136.94     8229.10    136.73 o 
   5   2   2     2793.28     3122.03     52.25 o 
   6   2   2       25.46       47.37      4.16 o 
   7   2   2      141.64      139.12      3.67 o 
   8   2   2       31.52       41.41      3.03 o 
   9   2   2     1240.45     1336.52     30.13 o 
  10   2   2      378.85      398.27     11.70 o 
  11   2   2        2.08       -0.87      3.71 o 
  12   2   2      314.90      327.00     10.46 o 
  13   2   2      178.86      186.15      9.21 o 
  14   2   2       40.27       48.97      8.74 o 
 -12   3   2      495.77      479.55     28.86 o 
 -11   3   2        7.06       -0.75      7.00 o 
 -10   3   2      553.39      548.16     20.99 o 
  -9   3   2      323.52      303.21      7.95 o 
  -8   3   2      161.64      178.06      9.40 o 
  -7   3   2      702.35      701.68     13.77 o 
  -6   3   2        3.26        2.91      2.02 o 
  -5   3   2        4.29        8.56      2.84 o 
  -4   3   2     2299.03     2479.06     36.08 o 
  -3   3   2      109.86      112.80      4.29 o 
  -2   3   2     5849.69     5659.80     81.05 o 
  -1   3   2      123.05      126.92      2.62 o 
   0   3   2     4979.88     4850.37     69.51 o 
   1   3   2      273.64      254.62      7.25 o 
   2   3   2     3266.65     3723.39     60.78 o 
   3   3   2     1132.53     1190.38     20.05 o 
   4   3   2     3630.85     4195.00     69.16 o 
   5   3   2     6280.11     6967.13    117.59 o 
   6   3   2      991.81     1008.10     18.79 o 
   7   3   2     3678.80     3902.40     64.85 o 
   8   3   2        2.72        4.66      3.02 o 
   9   3   2       86.73       89.02      7.87 o 
  10   3   2       38.16       45.47      4.20 o 
  11   3   2        2.14       -0.87      3.71 o 
  12   3   2       67.61       61.66      5.25 o 
  13   3   2       58.02       52.37      5.46 o 
 -12   4   2      254.14      269.00     14.87 o 
 -11   4   2      124.75      103.17      9.62 o 
 -10   4   2      767.23      780.10     19.67 o 
  -9   4   2       19.63       18.57      4.20 o 
  -8   4   2      763.73      751.07     15.39 o 
  -7   4   2      182.31      181.03      7.62 o 
  -6   4   2     1576.88     1454.19     26.42 o 
  -5   4   2        0.61        0.70      1.40 o 
  -4   4   2      229.17      209.71      4.24 o 
  -3   4   2       73.71       88.49      2.78 o 
  -2   4   2     2477.02     2299.54     33.44 o 
  -1   4   2     1687.10     1651.63     24.37 o 
   0   4   2     6559.66     6537.71     93.63 o 
   1   4   2      190.24      211.27      3.79 o 
   2   4   2      127.03      137.74      3.28 o 
   3   4   2     3914.45     4348.75     71.20 o 
   4   4   2      709.49      769.39     15.64 o 
   5   4   2     2603.73     2815.61     47.08 o 
   6   4   2     4142.08     4597.83     75.51 o 
   7   4   2      466.97      488.46      9.63 o 
   8   4   2        3.36        3.50      3.30 o 
   9   4   2        2.76        2.62      2.47 o 
  10   4   2       25.45       21.06      4.37 o 
  11   4   2       38.69       29.81      4.20 o 
  12   4   2       96.30      110.12      7.00 o 
  13   4   2       97.47      109.48      7.42 o 
 -11   5   2      242.52      248.78     10.46 o 
 -10   5   2      547.87      547.19     15.93 o 
  -9   5   2        2.93        4.25      5.25 o 
  -8   5   2       26.63       27.60      4.20 o 
  -7   5   2      290.42      310.49     12.24 o 
  -6   5   2     2419.89     2413.12     42.08 o 
  -5   5   2      484.30      428.59      8.98 o 
  -4   5   2        6.55        5.60      1.32 o 
  -3   5   2     3780.04     3664.15     53.25 o 
  -2   5   2      925.73      829.80     13.03 o 
  -1   5   2      750.04      666.57     10.63 o 
   0   5   2      236.26      244.70      4.80 o 
   1   5   2     2789.83     2559.49     37.21 o 
   2   5   2       42.97       40.22      2.47 o 
   3   5   2      276.56      285.72      9.22 o 
   4   5   2     2674.87     2804.98     46.83 o 
   5   5   2     1530.35     1618.52     27.78 o 
   6   5   2      714.86      715.15     13.71 o 
   7   5   2      414.99      417.65      8.61 o 
   8   5   2     1294.96     1380.52     24.36 o 
   9   5   2      318.72      285.08      7.36 o 
  10   5   2       11.47        6.12      3.71 o 
  11   5   2       59.73       66.99      9.62 o 
  12   5   2       37.04       38.48      4.95 o 
  13   5   2        4.39       -1.00      4.20 o 
 -11   6   2        2.28       -1.53      4.50 o 
 -10   6   2      729.53      740.21     19.67 o 
  -9   6   2      275.11      298.59     10.46 o 
  -8   6   2      908.70      918.41     22.16 o 
  -7   6   2      195.92      192.17     11.37 o 
  -6   6   2       59.15       67.19      7.00 o 
  -5   6   2      430.57      413.73     10.90 o 
  -4   6   2        7.15        5.25      1.88 o 
  -3   6   2       18.82       15.12      1.75 o 
  -2   6   2       14.89       10.09      1.11 o 
  -1   6   2      863.62      762.24     16.41 o 
   0   6   2     4291.56     4359.45     62.82 o 
   1   6   2        4.51        9.08      2.87 o 
   2   6   2     1285.17     1414.42     24.48 o 
   3   6   2      345.18      331.75      7.07 o 
   4   6   2     1756.78     1874.76     32.10 o 
   5   6   2     1632.80     1704.30     29.45 o 
   6   6   2      451.07      420.93     13.47 o 
   7   6   2     3038.05     2997.50     50.13 o 
   8   6   2      471.27      452.00      9.63 o 
   9   6   2      418.03      415.17     11.29 o 
  10   6   2      227.26      232.00      8.66 o 
  11   6   2       27.59       30.08      4.20 o 
  12   6   2       52.35       50.23      4.95 o 
  13   6   2       61.11       66.82      7.87 o 
 -10   7   2      268.46      281.57     10.93 o 
  -9   7   2      529.65      502.39     14.69 o 
  -8   7   2      800.33      848.14     20.91 o 
  -7   7   2      292.67      299.05     12.24 o 
  -6   7   2     1732.75     1739.21     38.10 o 
  -5   7   2      810.38      795.28     24.48 o 
  -4   7   2     2002.44     1914.72     34.11 o 
  -3   7   2       10.32        8.74      1.88 o 
  -2   7   2      162.01      151.98      3.86 o 
  -1   7   2      904.43      873.83     13.91 o 
   0   7   2     1172.22     1053.16     19.18 o 
   1   7   2      403.92      374.77      8.58 o 
   2   7   2      251.08      236.85      8.07 o 
   3   7   2      743.15      752.72     14.06 o 
   4   7   2      255.79      284.39      6.68 o 
   5   7   2      364.91      313.09     11.53 o 
   6   7   2     1595.61     1462.10     25.75 o 
   7   7   2      756.17      790.31     15.33 o 
   8   7   2      744.57      780.70     15.33 o 
   9   7   2       81.44       84.34      8.75 o 
  10   7   2       69.49       65.87      5.46 o 
  11   7   2        2.72        6.12      3.71 o 
  12   7   2       45.76       41.66      5.46 o 
  13   7   2        0.43       -5.25      5.25 o 
 -10   8   2      124.71      115.43     10.49 o 
  -9   8   2      210.78      225.13      9.66 o 
  -8   8   2      124.54      134.88      7.97 o 
  -7   8   2      392.45      394.28     17.49 o 
  -6   8   2      105.21       95.66      5.82 o 
  -5   8   2      119.81      131.08      7.87 o 
  -4   8   2      147.45      152.16      6.72 o 
  -3   8   2      360.59      372.32      8.38 o 
  -2   8   2      219.61      204.25      5.66 o 
  -1   8   2      819.07      754.68     12.40 o 
   0   8   2      606.31      597.76     10.25 o 
   1   8   2     2578.97     2516.08     53.43 o 
   2   8   2       81.33       85.51      6.96 o 
   3   8   2       42.84       50.84      3.03 o 
   4   8   2     1470.81     1445.25     34.78 o 
   5   8   2       62.81       60.63      4.20 o 
   6   8   2      282.96      260.26      6.68 o 
   7   8   2      100.42      108.67      4.63 o 
   8   8   2      950.92      961.18     18.79 o 
   9   8   2      270.23      230.39      9.37 o 
  10   8   2      309.59      294.42     21.99 o 
  11   8   2        0.16       -3.71      3.71 o 
  12   8   2      121.77      112.04      7.42 o 
  -9   9   2       54.24       51.97      5.82 o 
  -8   9   2      743.70      774.69     56.84 o 
  -7   9   2      225.85      234.70     11.37 o 
  -6   9   2       62.45       64.12      5.46 o 
  -5   9   2       90.81       98.45      5.82 o 
  -4   9   2      107.73      104.89      5.82 o 
  -3   9   2      107.91       96.62      4.47 o 
  -2   9   2      910.24      854.69     16.09 o 
  -1   9   2      675.29      633.36     10.90 o 
   0   9   2      106.12      113.68      3.86 o 
   1   9   2       15.43       17.62      4.57 o 
   2   9   2        0.53       -0.44      2.58 o 
   3   9   2        2.53        0.87      2.24 o 
   4   9   2        1.44        0.87      3.09 o 
   5   9   2        1.43        3.06      2.58 o 
   6   9   2        2.24        5.25      2.55 o 
   7   9   2      901.97      846.01     33.28 o 
   8   9   2      192.06      166.40      6.06 o 
   9   9   2      243.89      262.26      7.36 o 
  10   9   2      519.39      532.92     17.61 o 
  11   9   2       14.50       19.24      4.95 o 
  12   9   2       29.56       47.22      7.00 o 
  -8  10   2       96.86       96.56      9.62 o 
  -7  10   2      421.44      439.26     26.23 o 
  -6  10   2       84.21       84.53     10.49 o 
  -5  10   2      302.44      303.94     10.46 o 
  -4  10   2     1211.40     1195.73     56.84 o 
  -3  10   2      404.09      421.66     22.74 o 
  -2  10   2     1911.99     2061.93     35.53 o 
  -1  10   2       74.56       81.90      4.31 o 
   0  10   2      382.71      388.06      8.71 o 
   1  10   2       47.97       45.91      3.28 o 
   2  10   2       42.73       25.12      2.55 o 
   3  10   2      135.80      146.69      8.30 o 
   4  10   2       45.74       49.09      3.68 o 
   5  10   2       44.88       32.62      3.28 o 
   6  10   2      256.60      244.06      8.43 o 
   7  10   2       16.26       25.52      6.02 o 
   8  10   2      789.09      783.70     19.14 o 
   9  10   2       17.19       23.19      5.47 o 
  10  10   2      124.73      135.28      6.06 o 
  11  10   2       12.71       18.54      4.95 o 
  -7  11   2      226.58      230.52     16.61 o 
  -6  11   2      132.63      135.47     19.24 o 
  -5  11   2       73.55       72.75      8.74 o 
  -4  11   2       58.95       54.64      9.62 o 
  -3  11   2      157.65      184.14      7.97 o 
  -2  11   2       47.14       58.27      5.49 o 
  -1  11   2        5.04        3.85      2.91 o 
   0  11   2      200.59      183.06     13.12 o 
   1  11   2      572.03      625.88     13.05 o 
   2  11   2      244.52      277.53      7.69 o 
   3  11   2       44.63       26.30      3.28 o 
   4  11   2      313.51      281.41      7.69 o 
   5  11   2       45.61       30.78      3.55 o 
   6  11   2      452.53      491.73     11.32 o 
   7  11   2      121.12      120.83      6.63 o 
   8  11   2      250.00      241.59      7.69 o 
   9  11   2        1.03       -0.58      3.03 o 
  10  11   2       83.77       76.91      7.02 o 
  -6  12   2       78.55       87.60     16.61 o 
  -5  12   2      381.73      435.34     40.22 o 
  -4  12   2       28.68       28.05      5.25 o 
  -3  12   2        1.38        0.00      5.25 o 
  -2  12   2      104.82      120.67      8.74 o 
  -1  12   2      157.80      159.44      7.97 o 
   0  12   2      331.89      364.21     10.46 o 
   1  12   2        2.62        5.75      4.20 o 
   2  12   2      311.36      327.18     12.24 o 
   3  12   2        5.75        9.54      3.28 o 
   4  12   2        4.03       -1.75      3.71 o 
   5  12   2      129.13      134.57      5.66 o 
   6  12   2      114.74      124.54      9.16 o 
   7  12   2        3.16        4.00      4.20 o 
   8  12   2       13.00       11.49      5.25 o 
   9  12   2       29.85       34.98      7.00 o 
   0  13   2      686.24      759.02     27.98 o 
   1  13   2       12.76       19.24      7.00 o 
   2  13   2      129.86      153.90     12.24 o 
   3  13   2        0.97       -7.00      7.00 o 
   4  13   2       44.42       50.05      5.46 o 
   5  13   2        0.19       -3.25      7.87 o 
   6  13   2       18.99       12.49      4.20 o 
   7  13   2       40.33       31.09      5.46 o 
   8  13   2       85.33      106.68     10.49 o 
   0  14   2        9.87       27.98      8.74 o 
   1  14   2       16.34       20.99      7.00 o 
   2  14   2      112.73      152.15     12.24 o 
   3  14   2        5.80        5.25      7.00 o 
   4  14   2      131.56      141.66     12.24 o 
   6  14   2       48.42       52.47      7.00 o 
  -2 -14   3       41.62       44.17      5.46 o 
  -1 -14   3        4.74       -1.25      4.20 o 
   0 -14   3       79.79       92.69     10.49 o 
  -5 -13   3        2.17        1.25      4.20 o 
  -4 -13   3        0.61       -0.75      4.20 o 
  -3 -13   3        7.45        5.75      4.20 o 
  -2 -13   3       62.83       69.09      6.18 o 
  -1 -13   3        0.38       -1.75      3.71 o 
   0 -13   3       10.17        8.49      4.20 o 
   1 -13   3       37.95       48.97      7.00 o 
   3 -13   3        1.27        3.50      5.25 o 
  -7 -12   3       13.82       13.99      4.95 o 
  -6 -12   3       19.25        9.49      4.20 o 
  -5 -12   3      104.33      114.61      7.42 o 
  -4 -12   3      160.67      188.95      8.66 o 
  -3 -12   3       10.50        6.00      7.00 o 
  -2 -12   3       28.52       15.24      4.20 o 
  -1 -12   3       14.62       13.12      3.71 o 
   0 -12   3       60.70       58.19      5.25 o 
   1 -12   3       29.55       25.39      3.71 o 
   2 -12   3       25.80       22.74      5.25 o 
   3 -12   3      119.61      124.17     10.49 o 
   4 -12   3      361.64      390.00     19.24 o 
   5 -12   3      147.53      183.63     13.99 o 
  -8 -11   3        7.27        2.50      4.20 o 
  -7 -11   3       32.29       37.48      5.25 o 
  -6 -11   3       87.25       88.40      6.18 o 
  -5 -11   3       45.81       49.86      4.95 o 
  -4 -11   3      103.17       81.41      6.18 o 
  -3 -11   3       29.15       31.54      4.20 o 
  -2 -11   3      180.27      207.25      8.66 o 
  -1 -11   3       18.85       18.74      3.71 o 
   0 -11   3       12.73       13.12      3.71 o 
   1 -11   3       34.61       46.08      5.25 o 
   2 -11   3       82.35       81.52      5.46 o 
   3 -11   3      106.13      114.90      6.72 o 
   4 -11   3       65.01       78.62      7.87 o 
   5 -11   3      341.03      385.35     41.97 o 
   6 -11   3        3.19       12.24      8.74 o 
   7 -11   3       59.02       85.70     10.49 o 
 -10 -10   3       36.06       27.98      7.00 o 
  -9 -10   3       12.15       15.98      6.12 o 
  -8 -10   3       43.59       49.97      7.00 o 
  -7 -10   3       16.40       15.49      4.20 o 
  -6 -10   3      752.79      729.71     22.74 o 
  -5 -10   3       83.97       76.95      5.46 o 
  -4 -10   3      191.16      192.66      7.97 o 
  -3 -10   3      701.82      696.61     17.90 o 
  -2 -10   3       26.72       24.98      3.71 o 
  -1 -10   3       54.96       72.59      4.95 o 
   0 -10   3      177.28      211.04      7.87 o 
   1 -10   3      123.96      108.65      7.37 o 
   2 -10   3       35.68       34.38      3.98 o 
   3 -10   3       28.51       24.06      4.20 o 
   4 -10   3       85.59       74.40      5.46 o 
   5 -10   3       87.69       82.98      7.00 o 
   6 -10   3       13.27       19.71      4.20 o 
   7 -10   3       40.10       34.60      5.46 o 
   8 -10   3       10.21       17.49      8.74 o 
 -10  -9   3       36.94       34.13      4.95 o 
  -9  -9   3        1.26       -0.87      3.71 o 
  -8  -9   3      403.45      380.87     22.74 o 
  -7  -9   3       22.37       19.16      4.37 o 
  -6  -9   3      110.01      124.90      6.72 o 
  -5  -9   3     1122.03     1116.75     26.39 o 
  -4  -9   3      382.98      364.65     11.13 o 
  -3  -9   3      473.39      463.82     12.94 o 
  -2  -9   3      147.42      134.48      9.62 o 
  -1  -9   3      209.09      208.18      7.42 o 
   0  -9   3      387.70      384.16      8.71 o 
   1  -9   3        5.58        3.50      2.47 o 
   2  -9   3      115.71      122.96      4.63 o 
   3  -9   3      146.82      147.12      6.72 o 
   4  -9   3       60.60       54.27      4.95 o 
   5  -9   3       81.16       75.20      5.46 o 
   6  -9   3      104.06      107.41      6.72 o 
   7  -9   3      495.14      500.28     23.61 o 
   8  -9   3        6.30        9.40      4.50 o 
   9  -9   3        0.86       10.49      8.74 o 
 -11  -8   3       23.44       19.24      7.00 o 
 -10  -8   3       17.73       16.24      4.20 o 
  -9  -8   3       34.77       38.81      8.74 o 
  -8  -8   3        2.48        1.05      2.91 o 
  -7  -8   3      318.69      295.56      9.89 o 
  -6  -8   3       49.59       46.69      4.20 o 
  -5  -8   3      448.16      461.15     20.99 o 
  -4  -8   3        4.42        2.62      2.47 o 
  -3  -8   3      489.51      456.93     19.24 o 
  -2  -8   3      163.31      158.28      6.18 o 
  -1  -8   3      181.42      158.14      6.77 o 
   0  -8   3       25.52       30.34      3.03 o 
   1  -8   3       62.16       52.35      4.92 o 
   2  -8   3        6.39        1.17      2.02 o 
   3  -8   3      303.04      273.03      6.92 o 
   4  -8   3       77.68       60.35      4.95 o 
   5  -8   3      337.62      340.97     16.61 o 
   6  -8   3       10.11        7.26      2.69 o 
   7  -8   3      119.15      114.40      6.72 o 
   8  -8   3       74.17       71.47      7.06 o 
   9  -8   3       61.80       55.68      4.85 o 
  10  -8   3       18.66       45.47     10.49 o 
 -11  -7   3       32.28       26.23      7.00 o 
 -10  -7   3        1.89       -2.62      3.71 o 
  -9  -7   3        5.62        5.25      5.25 o 
  -8  -7   3        3.33        3.50      5.25 o 
  -7  -7   3      252.36      247.55      8.66 o 
  -6  -7   3       99.29       90.98      4.95 o 
  -5  -7   3       46.81       45.20      2.55 o 
  -4  -7   3     1235.35     1269.72     22.70 o 
  -3  -7   3     1310.78     1311.39     22.70 o 
  -2  -7   3      740.89      713.19     13.69 o 
  -1  -7   3     1370.64     1296.68     32.82 o 
   0  -7   3     3311.68     3282.12     47.78 o 
   1  -7   3     1247.09     1217.87     18.48 o 
   2  -7   3     1528.31     1586.44     23.84 o 
   3  -7   3       30.61       30.39      2.06 o 
   4  -7   3     2023.67     2033.02     35.70 o 
   5  -7   3        1.17       -2.83      2.83 o 
   6  -7   3      110.76       97.32      4.63 o 
   7  -7   3        0.53       -2.33      2.33 o 
   8  -7   3       30.05       24.03      3.28 o 
   9  -7   3        7.45        0.95      4.72 o 
  10  -7   3       14.70       17.32      4.99 o 
  11  -7   3        2.91       -1.75      5.25 o 
 -12  -6   3       83.65       82.20     10.49 o 
 -11  -6   3       40.10       38.48      7.00 o 
 -10  -6   3        7.45        6.12      3.71 o 
  -9  -6   3        1.12       -1.17      3.03 o 
  -8  -6   3      210.74      194.12      7.01 o 
  -7  -6   3       12.43        8.09      2.24 o 
  -6  -6   3        0.34        4.08      2.02 o 
  -5  -6   3     1563.49     1521.08     26.40 o 
  -4  -6   3      561.71      602.19     11.25 o 
  -3  -6   3     1800.47     1851.47     31.33 o 
  -2  -6   3       28.78       33.55      1.75 o 
  -1  -6   3     5003.55     5166.38     74.27 o 
   0  -6   3     1637.32     1622.23     24.25 o 
   1  -6   3       90.22       80.92      3.17 o 
   2  -6   3       22.03        8.57      1.32 o 
   3  -6   3        3.26        4.66      1.11 o 
   4  -6   3      155.79      123.33      7.22 o 
   5  -6   3        1.11       -1.72      1.72 o 
   6  -6   3       38.34       31.65      8.28 o 
   7  -6   3      271.64      240.07      6.92 o 
   8  -6   3       92.65       90.57      4.63 o 
   9  -6   3       33.87       33.92      4.28 o 
  10  -6   3      301.14      293.30      8.71 o 
  11  -6   3       13.28       20.02      3.89 o 
  12  -6   3       27.13       26.23      7.00 o 
 -12  -5   3       21.96       31.00      7.87 o 
 -11  -5   3      283.24      318.12     10.49 o 
 -10  -5   3       78.25       70.42      9.62 o 
  -9  -5   3      122.58      118.50      5.05 o 
  -8  -5   3      821.37      848.96     15.98 o 
  -7  -5   3      608.12      594.76     23.05 o 
  -6  -5   3      156.78      147.44      5.49 o 
  -5  -5   3      220.42      195.01      6.18 o 
  -4  -5   3       73.29       54.76      2.52 o 
  -3  -5   3     2654.70     2706.21     39.50 o 
  -2  -5   3        0.63        7.00      1.51 o 
  -1  -5   3      672.02      643.04      9.91 o 
   0  -5   3     1446.14     1396.47     20.85 o 
   1  -5   3      365.71      317.99      5.63 o 
   2  -5   3       33.39       24.08      2.02 o 
   3  -5   3        1.75        2.25      0.97 o 
   4  -5   3      772.38      711.73     13.62 o 
   5  -5   3     1378.93     1332.93     24.38 o 
   6  -5   3      345.71      351.53      8.24 o 
   7  -5   3        8.74        6.25      3.53 o 
   8  -5   3      393.19      385.73      9.27 o 
   9  -5   3       34.31       28.69      3.28 o 
  10  -5   3       14.12        6.04      3.93 o 
  11  -5   3      256.78      271.25      8.71 o 
  12  -5   3        2.10        0.54      5.07 o 
 -13  -4   3       99.73      122.71      7.97 o 
 -12  -4   3       72.25       78.07      6.18 o 
 -11  -4   3      329.13      357.74     11.70 o 
 -10  -4   3       72.89       64.13      4.95 o 
  -9  -4   3       97.71      104.05      4.31 o 
  -8  -4   3      855.61      859.77     15.98 o 
  -7  -4   3       97.63       90.28      4.28 o 
  -6  -4   3      468.81      432.56     10.46 o 
  -5  -4   3      375.39      361.74      6.31 o 
  -4  -4   3      134.01      116.21      3.28 o 
  -3  -4   3     1037.96     1007.45     15.21 o 
  -2  -4   3     2528.28     2533.22     46.95 o 
  -1  -4   3      599.90      573.34     11.02 o 
   0  -4   3      361.02      418.34      8.38 o 
   1  -4   3      968.49      954.11     14.33 o 
   2  -4   3    14929.53    15547.36    227.19 o 
   3  -4   3      780.28      790.95     12.31 o 
   4  -4   3     5346.27     5495.66    102.08 o 
   5  -4   3      193.34      188.88      7.42 o 
   6  -4   3     4697.69     4684.73    172.85 o 
   7  -4   3       64.09       55.29      5.20 o 
   8  -4   3       48.58       40.94      3.28 o 
   9  -4   3      672.80      656.34     14.37 o 
  10  -4   3       33.90       24.63      3.28 o 
  11  -4   3       16.41       10.18      3.28 o 
  12  -4   3       59.49       60.51      4.85 o 
  13  -4   3       42.39       50.65      8.74 o 
 -13  -3   3      327.42      346.78     13.12 o 
 -12  -3   3       19.09       17.49      4.95 o 
 -11  -3   3      102.69      109.89      6.72 o 
 -10  -3   3        9.30        4.37      3.71 o 
  -9  -3   3       28.77       28.09      3.71 o 
  -8  -3   3      134.78      130.61      4.31 o 
  -7  -3   3      489.35      485.55      9.63 o 
  -6  -3   3      522.04      501.51      9.63 o 
  -5  -3   3     1032.08      988.63     15.21 o 
  -4  -3   3      300.93      262.72      4.98 o 
  -3  -3   3     1555.81     1493.55     21.89 o 
  -2  -3   3      555.30      486.71      7.80 o 
  -1  -3   3     4563.83     4484.99     76.04 o 
   0  -3   3      255.05      300.95      6.06 o 
   1  -3   3     2356.00     2431.32     41.50 o 
   2  -3   3    16706.55    17758.46    252.28 o 
   3  -3   3       36.14       40.41      3.33 o 
   4  -3   3      812.10     1195.60     21.32 o 
   5  -3   3      124.49      120.11      7.14 o 
   6  -3   3     2017.38     1957.85     41.42 o 
   7  -3   3       58.58       54.94      3.60 o 
   8  -3   3      124.75      110.08      7.44 o 
   9  -3   3       64.65       62.72      4.04 o 
  10  -3   3        7.20        4.66      3.03 o 
  11  -3   3        1.52        2.07      3.28 o 
  12  -3   3       76.25       79.98      5.05 o 
  13  -3   3      289.85      330.62     24.48 o 
 -13  -2   3       26.39       27.14      4.95 o 
 -12  -2   3      158.72      166.12     16.61 o 
 -11  -2   3      441.84      444.45     16.61 o 
 -10  -2   3       40.28       42.74      4.37 o 
  -9  -2   3      449.78      412.74     17.49 o 
  -8  -2   3      155.64      167.94      5.05 o 
  -7  -2   3     1075.75      999.33     24.74 o 
  -6  -2   3     7352.21     7858.81    112.80 o 
  -5  -2   3      166.19      165.59      3.67 o 
  -4  -2   3     4477.42     4221.10     60.62 o 
  -3  -2   3       32.08       25.59      1.11 o 
  -2  -2   3      144.30      142.08      4.80 o 
  -1  -2   3      580.64      602.94     11.02 o 
   0  -2   3     1946.98     1763.25     30.48 o 
   1  -2   3      118.43      146.88      3.28 o 
   2  -2   3      795.03      884.88     14.66 o 
   3  -2   3        0.22        2.33      1.37 o 
   4  -2   3     4444.65     4906.46     82.57 o 
   5  -2   3       41.49       35.39      2.38 o 
   6  -2   3      150.97      158.68      4.63 o 
   7  -2   3       37.98       37.71      2.55 o 
   8  -2   3     1888.83     1916.34     34.38 o 
   9  -2   3       11.61        7.65      2.32 o 
  10  -2   3        0.99       -2.33      3.85 o 
  11  -2   3      737.14      729.90     15.66 o 
  12  -2   3      105.20       99.89     13.12 o 
  13  -2   3      233.91      219.39     10.46 o 
 -13  -1   3      138.58      134.66     10.49 o 
 -12  -1   3       70.12       76.87      7.87 o 
 -11  -1   3      338.63      353.28     17.49 o 
 -10  -1   3       60.91       58.19      5.25 o 
  -9  -1   3      778.16      784.46     15.66 o 
  -8  -1   3       44.85       46.01      3.17 o 
  -7  -1   3      230.51      220.77      4.75 o 
  -6  -1   3     5102.14     5333.40     87.56 o 
  -5  -1   3      299.59      304.29      5.63 o 
  -4  -1   3    10450.12    10364.71    147.57 o 
  -3  -1   3        0.64        1.75      0.87 o 
  -2  -1   3      659.35      652.31     10.35 o 
  -1  -1   3       10.28        7.97      0.87 o 
   0  -1   3    14533.39    15210.52    256.21 o 
   1  -1   3      336.33      358.35     10.76 o 
   2  -1   3      196.08      132.33      6.12 o 
   3  -1   3       40.75       49.01      2.02 o 
   4  -1   3    15800.33    18474.54    313.51 o 
   5  -1   3     1583.45     1722.30     30.04 o 
   6  -1   3     6919.93     7252.37    122.04 o 
   7  -1   3       38.17       44.34      2.55 o 
   8  -1   3      983.06      995.78     18.72 o 
   9  -1   3      932.72      961.48     18.86 o 
  10  -1   3        0.90       -0.70      2.91 o 
  11  -1   3      578.60      571.00     13.05 o 
  12  -1   3       65.77       72.78      5.46 o 
  13  -1   3      211.40      209.11      9.21 o 
 -11   0   3      230.07      231.62      9.21 o 
 -10   0   3      533.46      540.04     15.75 o 
  -9   0   3      537.49      528.57     11.32 o 
  -8   0   3       25.76       21.56      2.55 o 
  -7   0   3       75.21       62.96      3.28 o 
  -6   0   3      798.95      743.41     14.06 o 
  -5   0   3     1064.78     1108.31     19.90 o 
  -4   0   3     3603.47     3677.74     53.06 o 
  -3   0   3       27.41       16.84      1.01 o 
  -2   0   3     2042.59     1644.93     23.66 o 
  -1   0   3     6616.89     6252.34    105.04 o 
   0   0   3      838.94      879.00     17.87 o 
   1   0   3       34.41       49.72      1.55 o 
   2   0   3     2705.27     2868.96     46.19 o 
   3   0   3      512.00      604.27      9.32 o 
   4   0   3    14236.36    16305.64    272.53 o 
   5   0   3     1047.94     1142.69     20.42 o 
   6   0   3     1106.41     1542.97     35.85 o 
   7   0   3       86.02       79.58      4.95 o 
   8   0   3      266.89      240.31      6.68 o 
   9   0   3      454.50      444.47     10.25 o 
  10   0   3       24.48       18.34      3.03 o 
  11   0   3       63.59       56.96      4.95 o 
  12   0   3       77.68       83.30      6.18 o 
  13   0   3      308.28      298.02     10.46 o 
  14   0   3       12.44       17.49      7.00 o 
 -12   1   3      251.67      248.34     13.99 o 
 -11   1   3       46.60       45.54      4.95 o 
 -10   1   3      146.17      141.01      5.66 o 
  -9   1   3      207.11      189.09      6.06 o 
  -8   1   3      536.20      508.41     26.09 o 
  -7   1   3     1056.94      968.34     34.76 o 
  -6   1   3      510.90      487.19     10.35 o 
  -5   1   3       32.93       28.76      5.02 o 
  -4   1   3    27436.02    27962.71    536.62 o 
  -3   1   3       34.37       14.92      0.87 o 
  -2   1   3     3234.70     3056.89     59.12 o 
  -1   1   3     3095.10     2925.23     42.14 o 
   0   1   3     8351.42     8568.93    137.53 o 
   1   1   3       10.71       20.30      1.01 o 
   2   1   3      977.78     1260.00     18.48 o 
   3   1   3     4045.18     4643.09     66.26 o 
   4   1   3     2458.89     2840.12     41.26 o 
   5   1   3       41.54       53.49      2.29 o 
   6   1   3       31.95       41.80      4.57 o 
   7   1   3      629.46      700.81     13.29 o 
   8   1   3     1952.37     1948.48     34.38 o 
   9   1   3       58.65       64.11      3.28 o 
  10   1   3       37.14       26.70      3.71 o 
  11   1   3      728.76      727.09     18.90 o 
  12   1   3        0.07        0.00      3.71 o 
  13   1   3      325.48      329.58     11.70 o 
  14   1   3       49.86       57.71      8.74 o 
 -12   2   3       52.57       43.73      5.46 o 
 -11   2   3      222.31      213.60      9.21 o 
 -10   2   3      617.09      603.80     15.93 o 
  -9   2   3      327.64      328.42      8.71 o 
  -8   2   3        6.88        7.65      2.24 o 
  -7   2   3      214.88      191.89      5.66 o 
  -6   2   3      167.54      160.99      4.32 o 
  -5   2   3        0.08       -0.50      1.01 o 
  -4   2   3     8892.69     9120.92    200.81 o 
  -3   2   3     5398.71     5523.34    105.73 o 
  -2   2   3    37553.06    38848.30   1086.46 o 
  -1   2   3      932.55      846.23     14.45 o 
   0   2   3     1866.50     2070.45     34.27 o 
   1   2   3     5590.67     5908.71    100.45 o 
   2   2   3     7645.21     8905.87    126.88 o 
   3   2   3       27.94       28.33      1.26 o 
   4   2   3     1653.38     2102.60     30.44 o 
   5   2   3     2594.51     2868.68     41.52 o 
   6   2   3    12364.37    14542.54    221.38 o 
   7   2   3      539.11      603.19      9.91 o 
   8   2   3      743.69      835.61     16.09 o 
   9   2   3      880.56      940.35     22.16 o 
  10   2   3       37.31       38.79      3.71 o 
  11   2   3      255.41      282.77      9.89 o 
  12   2   3      193.43      205.53      7.97 o 
  13   2   3      355.54      371.59     17.49 o 
  14   2   3       55.87       66.46      8.74 o 
 -12   3   3       54.07       38.93      5.46 o 
 -11   3   3        0.56       -3.25      4.20 o 
 -10   3   3      955.09      966.60     23.40 o 
  -9   3   3       76.58       74.95     10.49 o 
  -8   3   3      263.51      287.20      9.21 o 
  -7   3   3        8.46        5.03      2.24 o 
  -6   3   3        7.78        7.00      2.02 o 
  -5   3   3       19.01       21.09      1.80 o 
  -4   3   3     2505.72     2524.56     41.61 o 
  -3   3   3     3538.31     3603.42     51.75 o 
  -2   3   3     5623.64     5693.72     88.29 o 
  -1   3   3     1165.81     1231.01     20.81 o 
   0   3   3     2506.89     2318.04     33.70 o 
   1   3   3      132.64      140.86      2.62 o 
   2   3   3       69.34       86.59      2.55 o 
   3   3   3      777.33      900.85     15.74 o 
   4   3   3     2913.56     3105.99     51.14 o 
   5   3   3     3883.54     4396.68     72.46 o 
   6   3   3     2951.72     3193.36     53.17 o 
   7   3   3     1906.52     2000.97     34.00 o 
   8   3   3     1930.48     2124.90     36.04 o 
   9   3   3      178.99      180.47      6.72 o 
  10   3   3        1.62        0.87      2.47 o 
  11   3   3       10.59        7.00      3.71 o 
  12   3   3      200.86      203.88      7.97 o 
  13   3   3       45.70       48.11      4.95 o 
 -12   4   3      407.78      376.01     20.99 o 
 -11   4   3        0.92       -1.25      4.20 o 
 -10   4   3      126.62      126.31      7.42 o 
  -9   4   3      600.79      590.48     15.93 o 
  -8   4   3      423.82      392.61     11.70 o 
  -7   4   3      272.60      273.02      9.21 o 
  -6   4   3      208.38      210.29      8.56 o 
  -5   4   3        1.42        2.91      1.18 o 
  -4   4   3     2424.85     2369.59     34.51 o 
  -3   4   3       92.34       97.93      3.03 o 
  -2   4   3    17623.69    18282.47    259.85 o 
  -1   4   3     6494.35     6333.91    101.99 o 
   0   4   3     3329.57     3189.60     45.85 o 
   1   4   3      150.48      140.42      4.20 o 
   2   4   3      186.02      176.65      4.04 o 
   3   4   3     4378.34     4678.21     76.90 o 
   4   4   3      159.21      145.45      4.19 o 
   5   4   3     1003.16     1096.23     19.04 o 
   6   4   3      867.76      924.03     16.75 o 
   7   4   3     1241.06     1255.59     34.19 o 
   8   4   3        4.12       17.49      2.47 o 
   9   4   3       91.81       84.90      4.95 o 
  10   4   3        6.74       -0.35      2.91 o 
  11   4   3       31.78       23.27      3.71 o 
  12   4   3        6.05        0.87      3.71 o 
  13   4   3      160.47      154.92      7.97 o 
 -11   5   3       74.65       80.78     16.61 o 
 -10   5   3      273.17      263.05     10.46 o 
  -9   5   3      120.60      107.42      6.72 o 
  -8   5   3      544.76      533.92     14.18 o 
  -7   5   3        0.75        0.00      2.91 o 
  -6   5   3      238.48      237.08      9.62 o 
  -5   5   3       18.46       14.34      2.24 o 
  -4   5   3       80.71       77.54      2.78 o 
  -3   5   3     3605.17     3580.50     51.75 o 
  -2   5   3    10969.17    11230.40    160.41 o 
  -1   5   3     2684.99     2559.05     37.21 o 
   0   5   3     5538.67     5682.50     81.31 o 
   1   5   3     5447.18     5418.14     77.59 o 
   2   5   3      129.49      141.93      4.06 o 
   3   5   3      903.64      899.27     19.29 o 
   4   5   3     7752.76     8409.43    137.06 o 
   5   5   3     1854.67     1922.68     33.12 o 
   6   5   3        5.68        8.74      3.50 o 
   7   5   3      318.88      385.82      8.38 o 
   8   5   3      244.95      274.68      6.56 o 
   9   5   3      464.18      430.63      9.39 o 
  10   5   3      143.69      155.68      6.72 o 
  11   5   3       38.07       40.91      5.25 o 
  12   5   3      182.24      180.03      7.97 o 
  13   5   3      152.66      153.86     11.37 o 
 -11   6   3       55.61       52.47     10.49 o 
 -10   6   3      119.29      109.55     17.49 o 
  -9   6   3       64.53       55.63      5.46 o 
  -8   6   3      859.50      906.12     22.16 o 
  -7   6   3      234.12      212.91      7.97 o 
  -6   6   3       11.01        8.74      2.91 o 
  -5   6   3      877.63      843.84     19.67 o 
  -4   6   3       92.24       88.26      3.78 o 
  -3   6   3      141.78      146.54      4.04 o 
  -2   6   3      594.67      566.74      9.15 o 
  -1   6   3     2341.05     2352.15     34.57 o 
   0   6   3     1029.38      978.29     15.03 o 
   1   6   3     1317.69     1310.90     19.60 o 
   2   6   3      720.92      736.79     13.44 o 
   3   6   3      334.99      301.00      6.68 o 
   4   6   3      414.84      476.66      9.72 o 
   5   6   3     2129.65     2311.75     39.47 o 
   6   6   3       26.05       42.12      3.03 o 
   7   6   3     1221.83     1175.58     26.72 o 
   8   6   3       22.61       20.54      3.03 o 
   9   6   3      481.86      466.95     10.40 o 
  10   6   3      634.40      568.35     21.86 o 
  11   6   3        0.68        0.00      3.71 o 
  12   6   3      135.70      142.54      7.42 o 
  13   6   3       26.60       25.39      4.95 o 
 -10   7   3      349.04      346.02     12.24 o 
  -9   7   3      300.22      282.17     10.93 o 
  -8   7   3      116.42      120.15      7.12 o 
  -7   7   3     1075.98     1073.87     25.15 o 
  -6   7   3        0.65       -4.55      7.87 o 
  -5   7   3       84.91       86.77      5.46 o 
  -4   7   3       44.45       55.30      3.28 o 
  -3   7   3       63.74       60.69      3.28 o 
  -2   7   3      246.43      225.65     11.55 o 
  -1   7   3     1293.72     1270.15     19.60 o 
   0   7   3     8345.82     8575.35    122.83 o 
   1   7   3      991.65      937.05     14.83 o 
   2   7   3        4.97        3.06      1.43 o 
   3   7   3     2510.97     2559.31     43.53 o 
   4   7   3      132.49      165.00      5.91 o 
   5   7   3      235.14      209.96     11.56 o 
   6   7   3     1952.91     1988.14     39.08 o 
   7   7   3      866.72      881.77     25.22 o 
   8   7   3      101.68       94.67      6.54 o 
   9   7   3       21.93       31.01      3.19 o 
  10   7   3      492.30      502.64     14.18 o 
  11   7   3       29.33       31.48      4.20 o 
  12   7   3        3.85       -3.71      3.71 o 
  13   7   3       12.61        7.00      7.00 o 
  -9   8   3       33.93       29.45      5.46 o 
  -8   8   3       81.53       68.76      5.82 o 
  -7   8   3      172.38      185.06      8.74 o 
  -6   8   3      404.84      441.49     12.18 o 
  -5   8   3        2.65        0.70      3.50 o 
  -4   8   3      288.16      268.52     10.49 o 
  -3   8   3      871.02      822.87     15.74 o 
  -2   8   3       47.50       39.55      3.03 o 
  -1   8   3      646.57      643.38     10.90 o 
   0   8   3     1019.33      997.87     29.50 o 
   1   8   3     4225.09     4206.17     91.86 o 
   2   8   3      224.45      179.69      5.33 o 
   3   8   3      267.84      232.57      6.59 o 
   4   8   3     1921.16     1792.97     31.09 o 
   5   8   3      394.44      372.57      8.71 o 
   6   8   3      496.74      462.39     12.62 o 
   7   8   3       93.92       95.70      4.31 o 
   8   8   3      248.29      262.42      7.36 o 
   9   8   3      217.54      212.31     10.47 o 
  10   8   3        2.73        5.25      3.03 o 
  11   8   3        0.14       -3.50      3.71 o 
  12   8   3       45.92       38.02      5.46 o 
  -9   9   3      156.37      153.90     10.49 o 
  -8   9   3       71.00       64.08      5.82 o 
  -7   9   3      187.53      175.31      9.62 o 
  -6   9   3       61.47       61.33      6.12 o 
  -5   9   3      934.37      946.61     22.65 o 
  -4   9   3      129.48      128.71      6.72 o 
  -3   9   3      482.22      481.23     10.40 o 
  -2   9   3      430.13      427.36      9.39 o 
  -1   9   3      469.86      430.83      9.39 o 
   0   9   3        0.69        0.40      2.14 o 
   1   9   3      388.66      391.36      8.71 o 
   2   9   3      101.35       80.53      4.04 o 
   3   9   3      117.07       82.99      4.04 o 
   4   9   3      111.51      107.82      4.31 o 
   5   9   3       84.07      103.31      4.51 o 
   6   9   3      744.60      875.14     49.84 o 
   7   9   3      549.62      504.07     18.46 o 
   8   9   3      227.83      205.91      6.68 o 
   9   9   3      159.57      168.88      6.06 o 
  10   9   3      283.96      277.50      8.38 o 
  11   9   3        2.16        1.75      3.71 o 
  12   9   3      134.72      105.82      7.42 o 
  -8  10   3      232.32      239.06     13.99 o 
  -7  10   3      203.39      196.12      9.21 o 
  -6  10   3       56.51       68.56      5.46 o 
  -5  10   3     1055.89     1061.26     33.23 o 
  -4  10   3        0.20        0.00      3.13 o 
  -3  10   3        6.11        5.83      3.13 o 
  -2  10   3      309.27      296.63      7.69 o 
  -1  10   3       51.31       59.86      3.60 o 
   0  10   3      147.90      151.86      6.72 o 
   1  10   3        4.51       -0.66      2.24 o 
   2  10   3      516.67      547.22     12.00 o 
   3  10   3      370.70      407.69      9.39 o 
   4  10   3        2.24       -0.22      2.24 o 
   5  10   3      168.55      134.49      9.44 o 
   6  10   3      658.09      642.66     13.77 o 
   7  10   3      148.33      163.56      6.06 o 
   8  10   3      424.46      430.43     12.41 o 
   9  10   3        3.85        5.25      3.03 o 
  10  10   3      137.84      148.10      6.47 o 
  11  10   3       22.31       20.22      4.95 o 
  -7  11   3      109.40      127.28     10.49 o 
  -6  11   3      100.46      111.07     16.61 o 
  -5  11   3       47.14       40.68      5.46 o 
  -4  11   3       41.80       38.95      4.50 o 
  -3  11   3      419.00      426.69     16.61 o 
  -2  11   3      148.22      147.66      5.89 o 
  -1  11   3       37.78       36.85      6.12 o 
   0  11   3      254.81      272.08      9.21 o 
   1  11   3      413.59      442.10     11.70 o 
   2  11   3      169.99      140.61      8.74 o 
   3  11   3      145.44      134.98      5.33 o 
   4  11   3      285.95      290.55      7.69 o 
   5  11   3       93.43       83.77      4.31 o 
   6  11   3      298.72      268.98      7.69 o 
   7  11   3       49.25       38.23      4.04 o 
   8  11   3      252.14      269.92      8.08 o 
   9  11   3        2.65       -0.48      3.28 o 
  10  11   3        1.55        2.75      4.20 o 
  11  11   3        0.77        4.50      5.25 o 
  -6  12   3        0.51       -1.53      4.50 o 
  -5  12   3      243.47      275.14     19.24 o 
  -4  12   3        4.00        1.75      4.20 o 
  -3  12   3      377.65      419.73     17.49 o 
  -2  12   3      565.13      612.11     20.99 o 
  -1  12   3      201.51      229.98      8.66 o 
   0  12   3      272.21      336.63     10.49 o 
   1  12   3        3.34       -1.75      2.91 o 
   2  12   3      104.24       79.62      6.12 o 
   3  12   3       33.60       38.59      4.37 o 
   4  12   3       52.95       37.96      4.41 o 
   5  12   3       28.28       25.39      3.28 o 
   6  12   3       33.21       37.41      4.31 o 
   7  12   3        0.12       -1.27      3.28 o 
   8  12   3      108.03      118.92      8.65 o 
   9  12   3       11.63       14.52      3.60 o 
  10  12   3      116.01      134.66     10.49 o 
  -4  13   3       66.01       59.46      7.00 o 
  -3  13   3      156.75      143.41     10.49 o 
  -2  13   3       93.17      122.42     10.49 o 
  -1  13   3        2.37        4.50      4.20 o 
   0  13   3       27.71       34.27      5.25 o 
   1  13   3       15.04       12.56      6.12 o 
   2  13   3        1.28        1.25      4.20 o 
   3  13   3        0.57       -3.25      4.20 o 
   4  13   3       14.60        5.25      6.12 o 
   5  13   3        3.84        2.50      4.20 o 
   6  13   3       14.09        8.43      4.20 o 
   7  13   3        3.89        7.99      4.20 o 
   8  13   3      121.22      131.17     10.49 o 
   0  14   3      229.98      297.31     15.74 o 
   1  14   3       52.78       62.96      8.74 o 
   2  14   3       53.51       68.21     10.49 o 
   3  14   3        5.07       12.24      7.00 o 
   4  14   3       16.59       15.74      8.74 o 
   5  14   3        2.12       10.49      7.00 o 
  -4 -13   4       64.41       55.10      6.18 o 
  -3 -13   4       12.67       11.99      4.20 o 
  -2 -13   4      124.99      150.91      8.74 o 
  -1 -13   4        5.24        7.99      4.20 o 
   0 -13   4        0.55       -1.75      3.71 o 
   1 -13   4      160.55      190.63     13.99 o 
   2 -13   4        8.47        8.74      5.25 o 
   3 -13   4        3.24       -1.75      5.25 o 
  -6 -12   4       13.56       11.74      4.20 o 
  -5 -12   4       16.43       14.87      4.95 o 
  -4 -12   4       39.90       42.18     13.12 o 
  -3 -12   4        0.23       -3.50      3.71 o 
  -2 -12   4       25.54       27.81      4.95 o 
  -1 -12   4       22.00       31.48      4.95 o 
   0 -12   4       43.21       55.22      4.95 o 
   1 -12   4        1.80        0.00      5.25 o 
   2 -12   4      114.27      118.92     10.49 o 
   3 -12   4      109.92      136.41     10.49 o 
   4 -12   4      301.88      316.96     36.73 o 
   5 -12   4       67.65       81.36     14.87 o 
  -8 -11   4       24.15       15.74      4.95 o 
  -7 -11   4       45.04       37.48      5.25 o 
  -6 -11   4        1.05        0.75      4.20 o 
  -5 -11   4        9.25        7.00      3.71 o 
  -4 -11   4       13.70        7.00      5.25 o 
  -3 -11   4        9.50        7.00      3.71 o 
  -2 -11   4       41.15       38.56      4.95 o 
  -1 -11   4        4.14        5.25      3.71 o 
   0 -11   4       74.38       65.69      4.95 o 
   1 -11   4       64.83       67.34      4.95 o 
   2 -11   4       74.18       74.86      5.46 o 
   3 -11   4      357.60      369.66     23.61 o 
   4 -11   4      214.65      244.48     32.35 o 
   5 -11   4      152.25      164.73     16.61 o 
   6 -11   4        5.00        1.53      4.50 o 
   7 -11   4      101.48      159.15     13.99 o 
  -9 -10   4        0.10       -3.71      3.71 o 
  -8 -10   4        6.00       12.74      4.20 o 
  -7 -10   4      117.02      117.59      7.42 o 
  -6 -10   4      156.95      154.08      7.42 o 
  -5 -10   4       39.89       42.05      4.95 o 
  -4 -10   4        5.24       -2.80      3.50 o 
  -3 -10   4      210.56      214.41      8.66 o 
  -2 -10   4      243.56      260.36      9.21 o 
  -1 -10   4       56.12       59.51      4.95 o 
   0 -10   4      116.15      109.37      6.18 o 
   1 -10   4      296.02      296.00      8.76 o 
   2 -10   4       93.29       98.59      4.63 o 
   3 -10   4      117.00      115.67      6.72 o 
   4 -10   4      130.65      167.00      8.74 o 
   5 -10   4      148.95      158.29     15.74 o 
   6 -10   4       55.70       55.41      5.46 o 
   7 -10   4        3.18       -0.66      6.12 o 
   8 -10   4       65.62       75.97     13.12 o 
 -10  -9   4        3.15        2.62      3.71 o 
  -9  -9   4       37.96       35.33      4.95 o 
  -8  -9   4      191.71      188.50      9.62 o 
  -7  -9   4      126.54      136.62      7.42 o 
  -6  -9   4      242.69      217.37     10.49 o 
  -5  -9   4      643.46      619.38     19.24 o 
  -4  -9   4       48.06       56.02      4.95 o 
  -3  -9   4      133.90      127.67      6.18 o 
  -2  -9   4      167.65      172.03     10.49 o 
  -1  -9   4      156.54      144.29      6.18 o 
   0  -9   4      121.45      111.67      4.63 o 
   1  -9   4       25.63       30.21      3.03 o 
   2  -9   4      100.86      103.23      7.43 o 
   3  -9   4      279.52      282.58      9.89 o 
   4  -9   4      251.89      254.29     12.24 o 
   5  -9   4      158.32      152.33      7.97 o 
   6  -9   4      187.38      179.48      7.97 o 
   7  -9   4      233.29      256.33     20.99 o 
   8  -9   4       28.15       31.96      5.46 o 
   9  -9   4      179.15      230.85     15.74 o 
 -10  -8   4      130.28      128.55      7.42 o 
  -9  -8   4       39.85       42.26      4.95 o 
  -8  -8   4       89.13       73.45      5.46 o 
  -7  -8   4      549.21      545.11     28.86 o 
  -6  -8   4        1.32       -2.10      2.91 o 
  -5  -8   4      850.74      805.01     19.67 o 
  -4  -8   4       49.28       48.49      4.37 o 
  -3  -8   4        5.47        7.70      2.91 o 
  -2  -8   4       31.63       35.33      3.71 o 
  -1  -8   4       31.77       22.75      2.89 o 
   0  -8   4        5.78        4.08      2.02 o 
   1  -8   4       67.09       54.25      3.03 o 
   2  -8   4      236.57      239.94      6.68 o 
   3  -8   4      555.98      508.53     13.10 o 
   4  -8   4        0.44        4.55      3.50 o 
   5  -8   4      516.45      510.74     21.86 o 
   6  -8   4       43.98       36.04      4.95 o 
   7  -8   4       59.24       70.38      5.46 o 
   8  -8   4      117.44      123.44      8.74 o 
   9  -8   4       47.01       50.61      7.00 o 
  10  -8   4      650.78      734.14     59.46 o 
 -10  -7   4       50.94       50.23      4.95 o 
  -9  -7   4        3.34        5.25      3.71 o 
  -8  -7   4      108.28       94.57      6.18 o 
  -7  -7   4      537.84      525.29     19.24 o 
  -6  -7   4      191.57      174.23      7.42 o 
  -5  -7   4      195.86      197.64      7.42 o 
  -4  -7   4       23.15       26.35      3.71 o 
  -3  -7   4     1554.58     1517.01     33.86 o 
  -2  -7   4       20.15       16.95      2.02 o 
  -1  -7   4      124.89      106.74      4.04 o 
   0  -7   4      484.45      396.29     14.26 o 
   1  -7   4     1829.60     1831.25     32.78 o 
   2  -7   4      490.26      422.93     19.03 o 
   3  -7   4       51.07       57.78      3.28 o 
   4  -7   4      264.10      257.54     12.24 o 
   5  -7   4      126.59      123.46      6.72 o 
   6  -7   4      107.41       99.35      6.72 o 
   7  -7   4       15.74       11.37      3.09 o 
   8  -7   4       27.19       25.71      3.28 o 
   9  -7   4       14.99        9.22      3.28 o 
  10  -7   4      208.76      222.43     20.11 o 
  11  -7   4       39.81       33.23      8.74 o 
 -12  -6   4       18.90       15.74      7.00 o 
 -11  -6   4       21.43       17.49      7.00 o 
 -10  -6   4       38.19       38.48      7.00 o 
  -9  -6   4       95.24       92.46      5.46 o 
  -8  -6   4        0.42        3.50      5.25 o 
  -7  -6   4      195.41      188.21      7.42 o 
  -6  -6   4       15.00       16.79      3.50 o 
  -5  -6   4     1972.20     1942.04     42.33 o 
  -4  -6   4     1256.47     1250.13     27.64 o 
  -3  -6   4     1122.53     1004.04     32.35 o 
  -2  -6   4     1282.34     1225.29     22.45 o 
  -1  -6   4     2022.59     2088.61     36.85 o 
   0  -6   4       76.29       76.88      3.28 o 
   1  -6   4       95.26      101.13      3.62 o 
   2  -6   4     6607.10     6967.76    118.56 o 
   3  -6   4       89.17       66.68      4.04 o 
   4  -6   4      570.80      570.23     14.84 o 
   5  -6   4       10.18        7.00      2.24 o 
   6  -6   4       22.71       16.02      5.01 o 
   7  -6   4      372.53      341.91     11.13 o 
   8  -6   4      405.58      363.50     14.87 o 
   9  -6   4        1.21       -0.27      2.69 o 
  10  -6   4       97.52       98.53      5.52 o 
  11  -6   4      189.53      202.41     30.61 o 
 -12  -5   4       14.47        5.25      7.00 o 
 -11  -5   4       10.93       12.24      7.00 o 
 -10  -5   4       66.26       75.53      5.46 o 
  -9  -5   4        1.61        1.75      2.55 o 
  -8  -5   4       46.84       38.85      3.03 o 
  -7  -5   4      169.34      159.80      7.27 o 
  -6  -5   4       26.98       21.28      2.02 o 
  -5  -5   4     1846.11     1768.97     30.07 o 
  -4  -5   4      133.62      134.48      3.50 o 
  -3  -5   4     1719.37     1743.27     26.01 o 
  -2  -5   4      307.79      319.14      5.86 o 
  -1  -5   4       67.42       66.01      3.03 o 
   0  -5   4     1165.49     1192.81     21.77 o 
   1  -5   4      114.12      107.60      3.60 o 
   2  -5   4     1040.14     1068.17     17.17 o 
   3  -5   4       89.34       87.41      2.97 o 
   4  -5   4     1948.75     2001.16     35.13 o 
   5  -5   4      589.03      568.71     11.32 o 
   6  -5   4      127.13      159.21      7.02 o 
   7  -5   4       82.12       80.45      4.31 o 
   8  -5   4       62.69       69.96      4.31 o 
   9  -5   4       26.91       26.64      3.28 o 
  10  -5   4      208.18      191.42      7.23 o 
  11  -5   4      113.96      116.14      5.89 o 
  12  -5   4      759.09      839.34     30.89 o 
 -12  -4   4        5.32        1.75      4.20 o 
 -11  -4   4      282.42      301.79     10.46 o 
 -10  -4   4        1.36        4.37      3.71 o 
  -9  -4   4       22.89       16.03      3.03 o 
  -8  -4   4      396.72      359.32      8.38 o 
  -7  -4   4      371.28      332.12      7.36 o 
  -6  -4   4      170.44      172.77      4.09 o 
  -5  -4   4      271.42      278.69      6.06 o 
  -4  -4   4        6.34        7.61      1.32 o 
  -3  -4   4     3006.18     2928.60     42.75 o 
  -2  -4   4      345.83      335.22      7.07 o 
  -1  -4   4      458.01      371.32      7.69 o 
   0  -4   4     4289.61     4020.26     68.62 o 
   1  -4   4      475.01      452.31      8.71 o 
   2  -4   4      697.15      628.70      9.91 o 
   3  -4   4      556.30      556.60      8.76 o 
   4  -4   4     3284.38     3291.87     56.15 o 
   5  -4   4       50.62       60.06      3.03 o 
   6  -4   4      301.68      271.62      8.53 o 
   7  -4   4      198.53      176.23      5.66 o 
   8  -4   4      338.64      324.24      8.82 o 
   9  -4   4      316.08      304.15      8.24 o 
  10  -4   4      267.24      261.67      7.95 o 
  11  -4   4       86.20       81.41      5.33 o 
  12  -4   4      326.71      304.99      9.27 o 
  13  -4   4       49.73       70.73     18.36 o 
 -12  -3   4        0.98        4.75      4.20 o 
 -11  -3   4        2.12       -0.87      4.37 o 
 -10  -3   4      236.21      229.07     11.37 o 
  -9  -3   4        5.42        5.60      2.91 o 
  -8  -3   4       84.77       80.03      4.04 o 
  -7  -3   4        1.64        3.50      1.75 o 
  -6  -3   4      977.13      998.36     18.02 o 
  -5  -3   4     3250.13     3217.35     46.90 o 
  -4  -3   4      647.14      678.96     12.03 o 
  -3  -3   4     2201.49     2181.30     31.94 o 
  -2  -3   4        4.02        6.04      1.05 o 
  -1  -3   4     3254.23     3137.32     53.53 o 
   0  -3   4     6306.15     6497.48    109.84 o 
   1  -3   4      443.42      475.13     13.06 o 
   2  -3   4      426.93      377.01     10.54 o 
   3  -3   4       59.90       69.67      2.06 o 
   4  -3   4    16328.23    18491.69    308.67 o 
   5  -3   4      375.82      362.05     11.12 o 
   6  -3   4     3682.85     4069.49     69.52 o 
   7  -3   4       32.11       29.44      2.55 o 
   8  -3   4      401.86      371.37      8.71 o 
   9  -3   4      245.43      246.18      6.92 o 
  10  -3   4       81.75       60.82      4.31 o 
  11  -3   4        7.39        4.93      3.28 o 
  12  -3   4        6.04        4.50      5.25 o 
  13  -3   4       11.15       15.74      4.95 o 
 -12  -2   4       72.27       69.96      5.46 o 
 -11  -2   4      291.92      308.68     10.49 o 
 -10  -2   4        1.22       -3.71      3.71 o 
  -9  -2   4        7.63       10.49      5.25 o 
  -8  -2   4       96.44       98.20      3.50 o 
  -7  -2   4        3.33        4.66      2.02 o 
  -6  -2   4        4.12        4.37      1.75 o 
  -5  -2   4       19.30       10.56      1.75 o 
  -4  -2   4     2121.27     2114.95     31.06 o 
  -3  -2   4      925.16      810.18     12.57 o 
  -2  -2   4      392.54      345.98      6.68 o 
  -1  -2   4      163.74      161.59      4.04 o 
   0  -2   4      219.96      177.81      4.04 o 
   1  -2   4      647.94      656.50     12.03 o 
   2  -2   4     1479.83     1719.36     29.73 o 
   3  -2   4      269.55      232.27      5.44 o 
   4  -2   4     7594.96     8591.68    144.39 o 
   5  -2   4       12.25       17.31      2.02 o 
   6  -2   4     1628.03     1798.81     31.77 o 
   7  -2   4      185.45      183.73      5.66 o 
   8  -2   4      370.57      384.81      9.88 o 
   9  -2   4       18.83       19.69      3.60 o 
  10  -2   4       16.57        3.50      3.71 o 
  11  -2   4      845.13      831.25     22.85 o 
  12  -2   4      239.17      234.10     11.60 o 
  13  -2   4      137.45      140.11      7.97 o 
 -12  -1   4        0.85       -1.75      5.25 o 
 -11  -1   4      694.45      725.79     27.98 o 
 -10  -1   4        1.20       -2.62      3.71 o 
  -9  -1   4      228.23      239.28      6.68 o 
  -8  -1   4     1216.33     1134.42     20.75 o 
  -7  -1   4       65.20       53.40      2.78 o 
  -6  -1   4     1894.32     1831.52     27.37 o 
  -5  -1   4       10.02       13.09      1.75 o 
  -4  -1   4     5071.19     5344.78     76.91 o 
  -3  -1   4       49.16       51.50      2.27 o 
  -2  -1   4      292.95      283.08      4.75 o 
  -1  -1   4       73.55       83.59      2.80 o 
   0  -1   4     2780.88     2629.87     44.55 o 
   1  -1   4      936.80      906.13     17.68 o 
   2  -1   4    10250.82    10946.67    254.67 o 
   3  -1   4      217.54      238.35      5.05 o 
   4  -1   4     1182.25     1148.71     45.47 o 
   5  -1   4      437.94      487.33     12.37 o 
   6  -1   4     2157.21     2167.37     48.18 o 
   7  -1   4       35.58       38.06      7.00 o 
   8  -1   4      193.69      149.63     21.86 o 
   9  -1   4      826.98      802.85     16.09 o 
  10  -1   4        1.95        2.00      2.55 o 
  11  -1   4      676.52      693.81     15.08 o 
  12  -1   4      197.65      187.27      7.97 o 
  13  -1   4      157.35      170.64     10.49 o 
 -12   0   4        2.40        0.00      7.00 o 
 -11   0   4      149.91      155.65     10.49 o 
 -10   0   4      263.12      281.24      7.69 o 
  -9   0   4       95.09       83.18      4.31 o 
  -8   0   4      361.73      350.64      8.38 o 
  -7   0   4      642.17      606.93     15.40 o 
  -6   0   4     3386.32     3461.98     71.70 o 
  -5   0   4      199.67      207.68      5.05 o 
  -4   0   4     2117.43     2369.28     40.48 o 
  -3   0   4      326.23      338.01      7.12 o 
  -2   0   4     7834.32     7611.17    176.84 o 
  -1   0   4     8099.85     7849.76    111.92 o 
   0   0   4       36.89       39.67      1.01 o 
   1   0   4        0.29        4.57      1.01 o 
   2   0   4    21156.39    24918.60    354.63 o 
   3   0   4      136.28      177.29      3.20 o 
   4   0   4      164.51      197.92      3.86 o 
   5   0   4     1879.75     2144.12     39.17 o 
   6   0   4    18903.70    22877.41    382.22 o 
   7   0   4      345.64      363.16      7.95 o 
   8   0   4       47.31       56.67      5.53 o 
   9   0   4     1192.55     1241.26     23.05 o 
  10   0   4        4.24        3.50      3.03 o 
  11   0   4      184.79      168.35      8.74 o 
  12   0   4      432.29      438.97     13.44 o 
  13   0   4      208.96      191.70      9.21 o 
 -12   1   4       30.67       24.48      7.00 o 
 -11   1   4      426.65      409.51     20.11 o 
 -10   1   4      242.24      225.50     13.12 o 
  -9   1   4      249.87      228.82      6.68 o 
  -8   1   4      332.39      335.84      9.47 o 
  -7   1   4       11.64       10.91      2.38 o 
  -6   1   4     1678.57     1709.89     25.88 o 
  -5   1   4     1264.78     1301.24     41.62 o 
  -4   1   4      132.09      218.37      5.05 o 
  -3   1   4      251.58      296.50      5.25 o 
  -2   1   4     2992.82     3002.02     43.21 o 
  -1   1   4     1324.50     1249.48     18.48 o 
   0   1   4      272.16      226.92      4.92 o 
   1   1   4      816.63      877.50     13.03 o 
   2   1   4     1088.28     1298.14     19.09 o 
   3   1   4     5376.06     6197.94     88.62 o 
   4   1   4     3500.81     4297.24     61.86 o 
   5   1   4        3.74        3.94      0.87 o 
   6   1   4      671.89      851.72     17.73 o 
   7   1   4      638.63      681.28     13.05 o 
   8   1   4     2378.53     2632.38     45.83 o 
   9   1   4        6.21        8.74      2.89 o 
  10   1   4       81.80       82.46      9.62 o 
  11   1   4      631.65      657.63     32.35 o 
  12   1   4       16.41       12.24      3.71 o 
  13   1   4      289.17      285.97     11.37 o 
 -12   2   4        2.63       -1.75      4.95 o 
 -11   2   4      347.12      335.67     11.70 o 
 -10   2   4        1.51        0.87      4.37 o 
  -9   2   4      437.97      437.32     11.70 o 
  -8   2   4      623.58      575.05     24.48 o 
  -7   2   4       81.62       64.93      3.35 o 
  -6   2   4     2781.70     2858.72     49.22 o 
  -5   2   4      142.83      153.25      5.55 o 
  -4   2   4     6304.99     5995.33    200.72 o 
  -3   2   4       29.56       21.90      1.26 o 
  -2   2   4     9203.94     9700.70    204.77 o 
  -1   2   4     3155.51     3029.53     49.34 o 
   0   2   4      354.70      369.29      6.35 o 
   1   2   4     1643.36     1778.92     29.18 o 
   2   2   4     1776.54     1817.32     26.30 o 
   3   2   4      572.96      606.58      9.32 o 
   4   2   4      300.00      299.21      5.55 o 
   5   2   4      684.90      736.49     11.48 o 
   6   2   4     1528.43     1514.59     23.04 o 
   7   2   4      385.17      410.40      7.39 o 
   8   2   4      459.59      407.38      8.98 o 
   9   2   4      568.50      583.34     14.69 o 
  10   2   4       35.34       28.88      3.71 o 
  11   2   4      630.03      633.33     25.36 o 
  12   2   4      240.43      233.03      9.21 o 
  13   2   4      320.98      334.68     15.74 o 
 -12   3   4        1.00       -7.00      7.00 o 
 -11   3   4      293.14      293.35     10.46 o 
 -10   3   4      262.44      253.30      9.21 o 
  -9   3   4       50.51       44.00      4.95 o 
  -8   3   4       47.53       55.22      4.95 o 
  -7   3   4      364.28      308.31      9.21 o 
  -6   3   4     1510.74     1465.59     30.91 o 
  -5   3   4      823.19      798.06     12.40 o 
  -4   3   4     3162.61     3410.07     49.37 o 
  -3   3   4      119.89       78.24      5.47 o 
  -2   3   4     7702.20     7995.93    128.49 o 
  -1   3   4       12.90       23.93      1.01 o 
   0   3   4     3693.51     3759.09     60.75 o 
   1   3   4       42.93       34.84      1.32 o 
   2   3   4       27.15       45.28      1.77 o 
   3   3   4        4.96        6.52      1.01 o 
   4   3   4     3610.60     4328.16     71.20 o 
   5   3   4     2569.90     3112.35     51.78 o 
   6   3   4      770.72      820.70     17.20 o 
   7   3   4     1020.83     1124.33     20.05 o 
   8   3   4      807.02      987.97     22.65 o 
   9   3   4     1289.25     1368.78     30.62 o 
  10   3   4       25.24       27.98      3.71 o 
  11   3   4       94.08       92.15     10.49 o 
  12   3   4      281.35      278.29     10.46 o 
  13   3   4      258.53      203.12      9.21 o 
 -11   4   4       13.33        7.77      5.46 o 
 -10   4   4        1.71        1.50      4.37 o 
  -9   4   4       67.86       56.18      4.95 o 
  -8   4   4      572.87      550.02     20.99 o 
  -7   4   4       87.09       76.61      5.46 o 
  -6   4   4      253.90      238.43      7.97 o 
  -5   4   4      898.57      943.51     16.75 o 
  -4   4   4     4504.42     4499.56     64.52 o 
  -3   4   4     1189.20     1248.22     25.38 o 
  -2   4   4     1771.82     2087.18     34.52 o 
  -1   4   4     5965.22     5941.15     95.64 o 
   0   4   4     1769.96     1662.04     27.51 o 
   1   4   4      914.70      901.03     13.72 o 
   2   4   4     2424.91     2452.73     35.45 o 
   3   4   4     4429.09     4881.64     79.95 o 
   4   4   4      205.92      220.69      5.05 o 
   5   4   4     1227.86     1357.21     23.72 o 
   6   4   4      644.60      607.06     11.67 o 
   7   4   4     1181.48     1202.64     36.42 o 
   8   4   4      754.44      845.18     15.74 o 
   9   4   4       62.19       41.27      3.71 o 
  10   4   4        7.12        7.87      3.71 o 
  11   4   4      137.87      140.63     14.87 o 
  12   4   4        4.99        7.87      3.71 o 
  13   4   4      102.67      101.19     12.24 o 
 -11   5   4       72.24       67.90      6.72 o 
 -10   5   4       15.56       18.36      4.95 o 
  -9   5   4      193.15      190.63      7.97 o 
  -8   5   4        5.08        0.00      3.71 o 
  -7   5   4       74.87       58.19      5.25 o 
  -6   5   4      885.57      877.75     20.38 o 
  -5   5   4       80.50       79.05      5.25 o 
  -4   5   4     3400.16     3290.35     76.42 o 
  -3   5   4     1924.53     1883.27     31.64 o 
  -2   5   4     4208.68     3926.65     56.76 o 
  -1   5   4      763.42      725.62     11.52 o 
   0   5   4     1129.05     1217.32     18.30 o 
   1   5   4     4927.00     5041.85     82.62 o 
   2   5   4       15.73       15.57      1.17 o 
   3   5   4     2049.12     2094.29     35.15 o 
   4   5   4     1127.55     1230.76     21.43 o 
   5   5   4     1912.33     2009.49     34.13 o 
   6   5   4        0.74        5.25      2.02 o 
   7   5   4       93.15      106.74      4.04 o 
   8   5   4        4.09        1.75      2.02 o 
   9   5   4       30.64       28.09      3.71 o 
  10   5   4        0.47       -2.62      2.62 o 
  11   5   4      130.81      126.64      6.72 o 
  12   5   4      171.07      146.67      9.62 o 
  13   5   4      236.66      245.06     10.46 o 
 -10   6   4       73.23       54.43      7.87 o 
  -9   6   4      344.29      329.81     10.93 o 
  -8   6   4       10.46       10.99      4.20 o 
  -7   6   4      348.95      339.50     10.46 o 
  -6   6   4      107.61      100.59      8.74 o 
  -5   6   4      653.11      609.54     14.69 o 
  -4   6   4      357.82      335.99      7.36 o 
  -3   6   4     2369.41     2314.64     38.57 o 
  -2   6   4     1529.56     1596.50     23.94 o 
  -1   6   4       49.62       53.79      2.65 o 
   0   6   4     2053.14     2034.95     29.81 o 
   1   6   4     1550.65     1609.21     24.17 o 
   2   6   4      410.71      427.22      8.71 o 
   3   6   4      341.79      311.97      6.68 o 
   4   6   4      363.86      303.96      7.34 o 
   5   6   4     1493.24     1712.65     29.45 o 
   6   6   4      111.98       94.04      4.04 o 
   7   6   4      185.32      184.67     15.50 o 
   8   6   4       89.75       72.35      4.04 o 
   9   6   4      507.67      508.05     11.75 o 
  10   6   4       20.41       17.99      3.71 o 
  11   6   4       78.70       83.82      7.87 o 
  12   6   4      352.29      335.05     13.12 o 
  13   6   4       12.48        8.24      4.20 o 
 -10   7   4        2.70       -1.75     12.24 o 
  -9   7   4       62.76       66.46      5.82 o 
  -8   7   4        9.42        8.24      4.20 o 
  -7   7   4        7.66        8.49      4.20 o 
  -6   7   4        0.62       -4.20      5.25 o 
  -5   7   4      651.44      663.51     15.93 o 
  -4   7   4      276.12      257.39      6.35 o 
  -3   7   4       80.32       82.37      4.04 o 
  -2   7   4      201.03      197.30      5.33 o 
  -1   7   4     2086.43     2070.25     30.89 o 
   0   7   4        7.05        5.76      1.32 o 
   1   7   4      681.22      700.42     11.32 o 
   2   7   4      303.63      247.65      7.26 o 
   3   7   4     4080.71     4337.37     84.70 o 
   4   7   4      584.24      628.84     32.80 o 
   5   7   4      149.92      146.92      5.05 o 
   6   7   4     1588.81     1601.34     36.84 o 
   7   7   4     1028.45     1039.60     35.22 o 
   8   7   4        4.06        5.90      3.86 o 
   9   7   4        0.67        0.66      2.24 o 
  10   7   4       17.67       23.90      3.71 o 
  11   7   4        4.57        1.75      3.71 o 
  12   7   4       20.97       16.78      4.20 o 
  13   7   4        7.28        0.75      4.20 o 
  -9   8   4       17.74       15.55      5.46 o 
  -8   8   4      100.75      101.44      9.62 o 
  -7   8   4        1.68       -3.75     10.49 o 
  -6   8   4        7.02        4.25      4.20 o 
  -5   8   4        2.08       -2.91      2.91 o 
  -4   8   4       17.40       14.95      3.13 o 
  -3   8   4      623.93      619.60     12.43 o 
  -2   8   4     2059.22     1917.12     32.86 o 
  -1   8   4      627.75      613.86     15.67 o 
   0   8   4      114.28       93.05      3.20 o 
   1   8   4     2623.90     2675.62     39.58 o 
   2   8   4        3.80        1.11      1.50 o 
   3   8   4      662.99      660.62     25.86 o 
   4   8   4     2025.04     2080.75     42.65 o 
   5   8   4      862.91      756.58     16.32 o 
   6   8   4      275.71      235.85      6.68 o 
   7   8   4      109.72      124.99      5.05 o 
   8   8   4      173.85      182.06      6.06 o 
   9   8   4        4.19       -1.25      2.55 o 
  10   8   4       19.35        9.91      3.03 o 
  11   8   4       52.73       52.89      5.46 o 
  12   8   4      146.45      131.51      7.97 o 
  -8   9   4        0.69       -4.50      4.50 o 
  -7   9   4        9.94       10.06      4.50 o 
  -6   9   4       34.16       29.81      4.20 o 
  -5   9   4      288.79      282.01      9.66 o 
  -4   9   4       25.08       29.10      7.87 o 
  -3   9   4      657.28      671.24     13.44 o 
  -2   9   4      129.03      134.96      6.11 o 
  -1   9   4      583.47      548.54     14.28 o 
   0   9   4       17.88        6.75      2.55 o 
   1   9   4       25.27       18.73      2.91 o 
   2   9   4      197.42      197.42      5.89 o 
   3   9   4       67.95       59.44      3.28 o 
   4   9   4      141.32      123.15     10.96 o 
   5   9   4      402.69      436.30      9.72 o 
   6   9   4       69.09       79.39      4.04 o 
   7   9   4      124.91      125.09      5.33 o 
   8   9   4      164.45      162.68      6.06 o 
   9   9   4       91.12       80.22      4.63 o 
  10   9   4       95.53       77.40      4.31 o 
  11   9   4        0.60       -2.62      4.37 o 
  12   9   4       39.48       51.16      5.46 o 
  -7  10   4       13.83       10.27      4.50 o 
  -6  10   4      173.43      179.51     10.49 o 
  -5  10   4      174.52      171.82      8.39 o 
  -4  10   4       26.65       21.65      4.20 o 
  -3  10   4      169.25      164.50      7.12 o 
  -2  10   4      212.03      192.96      6.68 o 
  -1  10   4      313.97      323.05      7.95 o 
   0  10   4       25.94       25.14      4.20 o 
   1  10   4        2.41        0.00      4.37 o 
   2  10   4      104.85       84.84      6.12 o 
   3  10   4      511.94      586.22     12.03 o 
   4  10   4       20.45       33.40      3.28 o 
   5  10   4      199.66      187.98      6.38 o 
   6  10   4      989.01     1032.82     25.37 o 
   7  10   4      276.14      285.26      9.21 o 
   8  10   4      371.57      363.71     16.06 o 
   9  10   4        0.23        0.58      3.03 o 
  10  10   4       83.62       80.53      5.05 o 
  11  10   4       26.74       25.18      7.87 o 
  -6  11   4       44.39       33.23      5.46 o 
  -5  11   4        9.64        4.00      8.74 o 
  -4  11   4      276.62      249.96      9.66 o 
  -3  11   4      211.32      205.25      8.39 o 
  -2  11   4        0.43       -2.69      2.69 o 
  -1  11   4       22.50       25.09      4.20 o 
   0  11   4       32.86       25.70      4.20 o 
   1  11   4      253.40      289.92     16.61 o 
   2  11   4        1.45       -3.50      3.50 o 
   3  11   4      169.84      161.82      7.42 o 
   4  11   4      274.02      257.11      7.36 o 
   5  11   4      231.04      204.39      6.35 o 
   6  11   4      565.22      571.61     12.76 o 
   7  11   4        0.90       -0.27      2.69 o 
   8  11   4      226.28      241.84      7.69 o 
   9  11   4        3.57        3.00      4.20 o 
  10  11   4        0.72       -2.54      3.90 o 
  11  11   4       36.50       42.55      7.87 o 
  -5  12   4        7.65        3.06      4.50 o 
  -4  12   4      134.91      143.18      8.39 o 
  -3  12   4      134.92      143.41     10.49 o 
  -2  12   4       73.61       76.95      7.00 o 
  -1  12   4       84.95      103.49     14.87 o 
   0  12   4       14.08       29.10     10.49 o 
   1  12   4       20.21       19.90      4.20 o 
   2  12   4        2.88        0.00      4.20 o 
   3  12   4       11.54       12.74      4.20 o 
   4  12   4        1.29       -6.00      7.00 o 
   5  12   4        1.69       -2.00      4.37 o 
   6  12   4       98.73      119.00      7.44 o 
   7  12   4        0.01       -0.16      3.28 o 
   8  12   4       10.46       12.40      3.28 o 
   9  12   4        7.19       12.94      3.60 o 
  10  12   4       36.84       43.72      7.00 o 
  -4  13   4       86.30      103.18     10.49 o 
  -3  13   4        2.76        1.75      5.25 o 
  -2  13   4      394.77      463.46     19.24 o 
  -1  13   4      106.95      118.82      9.62 o 
   0  13   4       31.41       30.38      4.20 o 
   1  13   4       20.02       21.65      4.20 o 
   2  13   4       70.95       73.45      5.46 o 
   3  13   4        0.01       -5.25      5.25 o 
   4  13   4        0.69       -4.50      5.25 o 
   5  13   4        5.50        6.00      5.25 o 
   6  13   4       76.59       86.74      6.72 o 
   7  13   4       36.31       41.78      4.31 o 
   8  13   4       89.47      105.20      7.42 o 
  -2  14   4       55.39       54.22      7.00 o 
  -1  14   4        1.70        0.00      5.25 o 
   0  14   4       40.50       63.95      8.74 o 
   1  14   4       24.64       39.48      7.00 o 
   2  14   4        3.22       -0.50      4.20 o 
   3  14   4       17.60       31.19      5.46 o 
   4  14   4       64.76       64.42      7.00 o 
   5  14   4       14.82       15.55      5.46 o 
  -3 -13   5        6.00        5.25      7.00 o 
  -2 -13   5      162.77      194.13     13.99 o 
  -1 -13   5       48.56       62.20      6.18 o 
   0 -13   5        5.75        4.25      4.20 o 
   1 -13   5      187.32      223.86     13.99 o 
   2 -13   5       95.63       99.69     10.49 o 
  -5 -12   5        1.08       -4.25      7.00 o 
  -4 -12   5       18.93       21.26      4.95 o 
  -3 -12   5        0.76        3.50      5.25 o 
  -2 -12   5       39.23       43.72      4.95 o 
  -1 -12   5       30.10       28.88      4.95 o 
   0 -12   5       52.88       62.96      4.95 o 
   1 -12   5      102.42       97.94     10.49 o 
   2 -12   5       39.72       45.47      7.00 o 
   3 -12   5       40.82       29.73      7.00 o 
   4 -12   5        1.05        1.75      4.20 o 
   5 -12   5       41.78       44.17      5.46 o 
  -7 -11   5        3.75        4.25      5.25 o 
  -6 -11   5       11.86       14.87      4.95 o 
  -5 -11   5        0.79       -1.75      3.71 o 
  -4 -11   5       12.71        4.37      6.12 o 
  -3 -11   5       34.00       28.27      4.37 o 
  -2 -11   5        5.13        4.37      3.71 o 
  -1 -11   5       88.15       85.84      6.18 o 
   0 -11   5      179.79      185.38      7.97 o 
   1 -11   5       98.38      107.56      6.18 o 
   2 -11   5       10.04        5.25      5.25 o 
   3 -11   5      425.89      427.86     34.98 o 
   4 -11   5       65.03       78.92      7.87 o 
   5 -11   5       69.50       74.24      6.72 o 
   6 -11   5      126.29      170.67     13.99 o 
   7 -11   5       76.11       87.44     10.49 o 
  -8 -10   5        3.40        2.62      3.71 o 
  -7 -10   5       39.09       43.79      4.95 o 
  -6 -10   5      135.49      137.34      7.42 o 
  -5 -10   5        1.91       -1.75      3.71 o 
  -4 -10   5       15.80       13.12      3.71 o 
  -3 -10   5      108.52      101.47      6.18 o 
  -2 -10   5       22.07       20.15      3.71 o 
  -1 -10   5       21.41       22.74      3.71 o 
   0 -10   5        0.19        2.10      2.91 o 
   1 -10   5      584.51      657.68     25.36 o 
   2 -10   5      116.69      126.93      6.72 o 
   3 -10   5      205.52      209.82     13.12 o 
   4 -10   5       34.28       30.87      4.20 o 
   5 -10   5      230.46      245.78     17.49 o 
   6 -10   5       15.76       10.49      6.12 o 
   7 -10   5        8.58        8.96      9.62 o 
   8 -10   5      120.31      139.91     12.24 o 
 -10  -9   5       11.04        7.00      7.00 o 
  -9  -9   5        7.72       12.24      4.95 o 
  -8  -9   5      128.53      121.60      7.42 o 
  -7  -9   5      136.56      141.05      7.42 o 
  -6  -9   5       73.96       70.00      4.95 o 
  -5  -9   5      419.86      377.40     11.70 o 
  -4  -9   5        3.26        0.87      3.71 o 
  -3  -9   5      123.11      105.05      6.18 o 
  -2  -9   5      140.27      116.38     10.49 o 
  -1  -9   5        2.50        0.00      3.50 o 
   0  -9   5       10.94        9.49      2.55 o 
   1  -9   5      168.30      172.85      5.66 o 
   2  -9   5       91.42       86.35      6.44 o 
   3  -9   5      414.71      392.72     12.37 o 
   4  -9   5        5.46        7.35      2.91 o 
   5  -9   5      123.96      114.14     22.74 o 
   6  -9   5       31.17       27.98      4.20 o 
   7  -9   5       78.38       83.63      6.72 o 
   8  -9   5      184.54      212.63     12.24 o 
   9  -9   5       24.73       31.48      7.00 o 
 -10  -8   5       14.66       14.87      4.95 o 
  -9  -8   5      241.34      262.30     14.87 o 
  -8  -8   5       90.28       96.22      6.18 o 
  -7  -8   5      507.10      493.30     15.74 o 
  -6  -8   5        1.76       -1.75      3.71 o 
  -5  -8   5      537.25      530.27     14.18 o 
  -4  -8   5       25.42       27.14      3.71 o 
  -3  -8   5       88.01       73.62      4.95 o 
  -2  -8   5      318.80      322.57     12.24 o 
  -1  -8   5       24.99       34.21      3.53 o 
   0  -8   5        2.88       -1.17      2.02 o 
   1  -8   5       51.32       51.35      3.03 o 
   2  -8   5       40.21       42.76      3.03 o 
   3  -8   5     1000.03      969.11     46.35 o 
   4  -8   5      174.82      190.16      7.97 o 
   5  -8   5      261.92      269.48     16.61 o 
   6  -8   5      195.08      202.85     14.87 o 
   7  -8   5      160.26      172.49      7.97 o 
   8  -8   5      138.25      175.12     16.61 o 
   9  -8   5       10.17        8.31      8.74 o 
  10  -8   5      339.54      346.28     19.24 o 
 -11  -7   5       30.99       34.98      7.00 o 
 -10  -7   5       96.11       95.96      7.87 o 
  -9  -7   5       35.33       29.73      4.95 o 
  -8  -7   5        3.38        3.50      3.71 o 
  -7  -7   5      863.29      827.89     20.91 o 
  -6  -7   5       55.03       63.15      4.95 o 
  -5  -7   5       92.18      124.36     30.61 o 
  -4  -7   5        1.00        5.25      2.47 o 
  -3  -7   5      607.74      557.26     14.18 o 
  -2  -7   5      113.86      107.54      4.04 o 
  -1  -7   5       48.12       37.33      3.03 o 
   0  -7   5     1558.04     1467.78     26.84 o 
   1  -7   5      867.19      834.94     16.09 o 
   2  -7   5       12.63       15.74      2.24 o 
   3  -7   5      364.08      371.07      8.71 o 
   4  -7   5      244.24      228.23      8.66 o 
   5  -7   5      268.90      258.56     18.36 o 
   6  -7   5      339.86      308.80     11.13 o 
   7  -7   5        6.23        9.24      4.20 o 
   8  -7   5       41.84       57.38      5.46 o 
   9  -7   5        9.57       14.24      4.37 o 
  10  -7   5       90.94      114.79     17.49 o 
  11  -7   5        0.87        5.25      7.00 o 
 -10  -6   5       15.10       13.99      5.25 o 
  -9  -6   5       25.69       26.23      3.71 o 
  -8  -6   5       59.70       57.77      4.95 o 
  -7  -6   5       87.74       84.83      4.95 o 
  -6  -6   5      163.31      149.54      6.18 o 
  -5  -6   5     1289.91     1263.98     28.88 o 
  -4  -6   5       93.23       70.35      3.28 o 
  -3  -6   5     1174.60     1079.17     22.28 o 
  -2  -6   5      357.97      341.50      7.69 o 
  -1  -6   5      700.95      727.89     14.06 o 
   0  -6   5     1482.82     1442.58     30.84 o 
   1  -6   5       41.78       47.52      3.03 o 
   2  -6   5      911.32      899.02     16.68 o 
   3  -6   5       91.53       79.98      3.60 o 
   4  -6   5        1.92        0.87      2.62 o 
   5  -6   5       71.86       61.66      5.25 o 
   6  -6   5       21.59       29.13      4.20 o 
   7  -6   5      102.72      109.48      6.72 o 
   8  -6   5       83.22       77.99      4.63 o 
   9  -6   5        0.74        1.48      2.69 o 
  10  -6   5      736.96      800.09     45.47 o 
  11  -6   5        6.24       13.99      7.87 o 
 -12  -5   5       70.10       73.45      8.74 o 
 -11  -5   5        3.30       -1.75      5.25 o 
 -10  -5   5       49.01       54.22      7.00 o 
  -9  -5   5      198.06      203.50      7.97 o 
  -8  -5   5        2.76        5.25      5.25 o 
  -7  -5   5      904.17      892.54     21.40 o 
  -6  -5   5      158.77      164.56      6.18 o 
  -5  -5   5     2760.96     2769.52     59.01 o 
  -4  -5   5        0.27       -1.17      2.02 o 
  -3  -5   5      271.75      265.90     14.03 o 
  -2  -5   5       83.81       86.40      4.04 o 
  -1  -5   5       53.38       55.69      3.03 o 
   0  -5   5     1208.81     1146.09     20.75 o 
   1  -5   5      868.57      874.87     16.41 o 
   2  -5   5     1499.72     1507.32     27.11 o 
   3  -5   5      191.80      193.56      5.09 o 
   4  -5   5       17.71       13.67      1.77 o 
   5  -5   5      414.57      387.43     11.13 o 
   6  -5   5       17.19       22.35      2.55 o 
   7  -5   5      146.01      154.08      7.42 o 
   8  -5   5      605.89      585.26     16.75 o 
   9  -5   5        0.53        0.81      2.69 o 
  10  -5   5      301.89      329.49      8.98 o 
  11  -5   5        7.24       10.63      4.57 o 
  12  -5   5      278.17      297.58     18.36 o 
 -12  -4   5        1.44        3.50      7.00 o 
 -11  -4   5      138.17      169.64     12.24 o 
 -10  -4   5       97.58       90.94      8.74 o 
  -9  -4   5       39.56       37.00      3.28 o 
  -8  -4   5      180.60      189.92      5.66 o 
  -7  -4   5      716.39      682.75     22.10 o 
  -6  -4   5       37.00       32.64      2.69 o 
  -5  -4   5      750.34      737.88     14.89 o 
  -4  -4   5      470.28      441.40      7.80 o 
  -3  -4   5     3354.86     3250.10     47.15 o 
  -2  -4   5       44.01       51.23      2.76 o 
  -1  -4   5       79.87       51.98      3.03 o 
   0  -4   5     6296.79     6495.83    110.26 o 
   1  -4   5      507.60      460.60      8.98 o 
   2  -4   5     2169.58     2240.08     57.24 o 
   3  -4   5       18.15       18.51      2.02 o 
   4  -4   5      736.67      797.13     33.23 o 
   5  -4   5      337.90      324.95      7.20 o 
   6  -4   5       73.85       89.61      6.28 o 
   7  -4   5      227.96      218.67     14.00 o 
   8  -4   5       31.99       16.28      2.69 o 
   9  -4   5       23.74       26.17      3.31 o 
  10  -4   5       24.23       19.33      3.32 o 
  11  -4   5       99.04       97.43      5.52 o 
  12  -4   5      108.60      150.67     13.12 o 
 -12  -3   5        7.95        3.50      5.25 o 
 -11  -3   5       61.69       70.83      7.00 o 
 -10  -3   5      108.15      119.72      8.74 o 
  -9  -3   5       26.82       23.90      3.71 o 
  -8  -3   5       10.67        9.91      2.02 o 
  -7  -3   5       10.39       10.22      1.75 o 
  -6  -3   5        7.58        8.46      1.75 o 
  -5  -3   5      640.83      585.13     11.02 o 
  -4  -3   5      887.50      820.91     12.84 o 
  -3  -3   5     2216.33     2129.80     31.06 o 
  -2  -3   5     1171.82     1149.86     20.75 o 
  -1  -3   5     1674.39     1625.73     28.45 o 
   0  -3   5      535.88      606.79     11.75 o 
   1  -3   5      106.12      116.48      3.46 o 
   2  -3   5     9205.09     9339.32    157.71 o 
   3  -3   5        8.11       10.93      1.11 o 
   4  -3   5     1918.33     1896.41     33.10 o 
   5  -3   5      295.33      277.76      6.68 o 
   6  -3   5      853.81      912.54     17.23 o 
   7  -3   5       99.21       89.04      3.78 o 
   8  -3   5       90.03       63.06      3.60 o 
   9  -3   5      413.95      395.51      9.72 o 
  10  -3   5      132.25      124.40      7.97 o 
  11  -3   5        0.89       -4.20      4.20 o 
  12  -3   5      262.78      274.50     14.00 o 
  13  -3   5       73.72       85.63     16.06 o 
 -12  -2   5        1.54        3.50      5.25 o 
 -11  -2   5        6.87        3.50      5.25 o 
 -10  -2   5        3.07        1.75      3.71 o 
  -9  -2   5        7.77       13.99      5.25 o 
  -8  -2   5      109.99      126.25      4.37 o 
  -7  -2   5      206.32      192.70      5.81 o 
  -6  -2   5     1257.77     1287.65     19.77 o 
  -5  -2   5     4178.43     4233.33     61.50 o 
  -4  -2   5     1911.83     2060.60     30.18 o 
  -3  -2   5     1020.96      947.88     16.66 o 
  -2  -2   5      574.39      598.30     11.02 o 
  -1  -2   5       87.39       78.73      3.03 o 
   0  -2   5      800.83      904.73     16.09 o 
   1  -2   5     2103.49     2211.32     50.53 o 
   2  -2   5     3863.77     3704.04     63.27 o 
   3  -2   5      732.55      733.67     27.98 o 
   4  -2   5     2527.48     2726.77     53.53 o 
   5  -2   5       47.47       47.30      2.55 o 
   6  -2   5      122.62       98.14      6.14 o 
   7  -2   5       44.66       48.61      3.03 o 
   8  -2   5       11.16       14.66      2.91 o 
   9  -2   5       11.44        7.87      3.71 o 
  10  -2   5      446.54      414.72     10.29 o 
  11  -2   5      148.30      143.81      6.35 o 
  12  -2   5      180.43      205.45     17.92 o 
  13  -2   5       33.84       30.63      4.95 o 
 -12  -1   5        0.61       -3.50      5.25 o 
 -10  -1   5        1.85       -1.75      5.25 o 
  -9  -1   5        9.37        6.41      3.03 o 
  -8  -1   5      325.25      327.04      9.89 o 
  -7  -1   5     1212.11     1206.80     21.07 o 
  -6  -1   5      668.50      665.40     11.08 o 
  -5  -1   5        7.39        4.81      1.75 o 
  -4  -1   5     1619.91     1526.05     22.61 o 
  -3  -1   5     2228.48     2146.26     31.24 o 
  -2  -1   5        7.99        8.45      1.77 o 
  -1  -1   5       52.14       54.96      2.02 o 
   0  -1   5     1068.29     1033.85     18.43 o 
   1  -1   5     1608.95     1744.96     38.94 o 
   2  -1   5    19446.22    22127.39    698.80 o 
   3  -1   5      411.88      420.29      8.33 o 
   4  -1   5     5082.02     5848.08    105.33 o 
   5  -1   5      191.91      221.52      6.87 o 
   6  -1   5       77.86      104.95      3.60 o 
   7  -1   5      674.46      707.86     13.62 o 
   8  -1   5       80.74      117.26     14.45 o 
   9  -1   5      356.29      342.74      8.71 o 
  10  -1   5      439.33      424.95     10.00 o 
  11  -1   5      557.77      565.96     13.05 o 
  12  -1   5        3.61       -0.87      3.71 o 
  13  -1   5       30.93       29.83      4.95 o 
 -12   0   5       23.23       33.23      7.00 o 
 -11   0   5      125.69      139.91     10.49 o 
 -10   0   5      645.13      618.81     26.23 o 
  -9   0   5      208.12      215.72      7.97 o 
  -8   0   5      458.34      452.58     15.57 o 
  -7   0   5      119.38      115.03      3.50 o 
  -6   0   5      585.37      568.03      9.50 o 
  -5   0   5      123.22      140.86      3.50 o 
  -4   0   5      658.68      721.79     16.66 o 
  -3   0   5      286.12      246.05      5.33 o 
  -2   0   5     1452.28     1367.63     20.24 o 
  -1   0   5     5008.66     4940.51     70.66 o 
   0   0   5     1108.86     1080.44     18.18 o 
   1   0   5       97.15      103.50      4.04 o 
   2   0   5     2144.79     2363.16     36.35 o 
   3   0   5      373.93      440.04      7.77 o 
   4   0   5     9333.55    10615.25    151.61 o 
   5   0   5     1475.26     1650.22     28.72 o 
   6   0   5     2475.81     2483.33     43.10 o 
   7   0   5      424.95      417.68     10.38 o 
   8   0   5       78.19       78.78      4.04 o 
   9   0   5     1686.23     1781.83     31.77 o 
  10   0   5        3.46        4.37      2.24 o 
  11   0   5      221.23      224.68      9.21 o 
  12   0   5       90.72       91.25      6.18 o 
  13   0   5      165.38      147.65      7.97 o 
 -12   1   5       13.18        3.50      7.00 o 
 -11   1   5      284.15      282.02     10.46 o 
 -10   1   5      102.21       98.69      6.72 o 
  -9   1   5       20.39       19.40      3.71 o 
  -8   1   5      323.10      319.54      9.21 o 
  -7   1   5       98.51       77.04      4.56 o 
  -6   1   5        6.01        4.37      1.43 o 
  -5   1   5       13.67       12.08      3.03 o 
  -4   1   5     4738.30     5005.85     72.15 o 
  -3   1   5     3051.83     3072.48     51.50 o 
  -2   1   5     5124.87     5138.22     73.66 o 
  -1   1   5        6.38       10.33      1.47 o 
   0   1   5       19.50       14.92      0.87 o 
   1   1   5     2116.97     2264.47     32.82 o 
   2   1   5     1484.19     1687.93     24.54 o 
   3   1   5     5170.11     5952.23     85.16 o 
   4   1   5     4150.21     4408.27     63.62 o 
   5   1   5      387.05      404.69      6.91 o 
   6   1   5        8.59       16.07      2.78 o 
   7   1   5      373.24      377.21      8.38 o 
   8   1   5       50.13       45.52      3.03 o 
   9   1   5      172.64      166.88      5.66 o 
  10   1   5       33.33       42.05      4.37 o 
  11   1   5      561.47      548.65     14.69 o 
  12   1   5       90.03       87.58      6.18 o 
  13   1   5       70.61       57.15      5.46 o 
 -12   2   5        5.66        7.00      7.00 o 
 -11   2   5      373.46      345.67     11.70 o 
 -10   2   5       20.29       19.93      7.00 o 
  -9   2   5        7.45        1.75      3.71 o 
  -8   2   5      806.63      769.87     18.43 o 
  -7   2   5       28.37       19.69      6.12 o 
  -6   2   5      557.53      555.38      9.15 o 
  -5   2   5      165.18      176.64      4.04 o 
  -4   2   5     4216.36     4133.10     59.57 o 
  -3   2   5       55.51       47.82      2.52 o 
  -2   2   5      864.71      733.60     12.69 o 
  -1   2   5      159.10      137.41      3.28 o 
   0   2   5      150.75      115.80      4.03 o 
   1   2   5      972.61     1057.62     15.67 o 
   2   2   5      421.99      495.15      8.06 o 
   3   2   5      456.00      474.53      7.39 o 
   4   2   5     7231.77     8252.44    118.17 o 
   5   2   5      133.65      124.60      3.15 o 
   6   2   5     1375.24     1646.59     24.80 o 
   7   2   5      879.92      995.25     15.64 o 
   8   2   5      268.90      289.85      7.36 o 
   9   2   5      888.47      883.08     21.40 o 
  10   2   5      473.16      476.29     13.44 o 
  11   2   5      756.69      749.87     18.90 o 
  12   2   5      291.08      291.02     10.46 o 
  13   2   5      128.74      122.65      7.42 o 
 -12   3   5        0.90        5.25      8.74 o 
 -11   3   5      170.65      180.28      9.21 o 
 -10   3   5       68.83       65.14      5.46 o 
  -9   3   5      189.69      187.91     17.49 o 
  -8   3   5     1047.45     1040.98     23.61 o 
  -7   3   5      311.26      299.25      9.21 o 
  -6   3   5     1583.54     1583.14     33.86 o 
  -5   3   5       75.62       58.15      3.28 o 
  -4   3   5       88.57       59.29      3.34 o 
  -3   3   5     2766.56     2928.22     47.96 o 
  -2   3   5      402.21      452.64      8.58 o 
  -1   3   5      396.12      421.00      8.08 o 
   0   3   5     2828.11     2972.27     48.32 o 
   1   3   5      102.51       83.53      3.40 o 
   2   3   5        4.38        7.32      1.36 o 
   3   3   5      454.16      535.72      8.44 o 
   4   3   5       30.30       39.07      3.28 o 
   5   3   5     2829.18     3251.22     47.42 o 
   6   3   5    10804.42    12564.38    179.67 o 
   7   3   5      469.42      516.68     15.68 o 
   8   3   5      443.27      448.63     12.18 o 
   9   3   5     1856.09     2011.81     43.58 o 
  10   3   5       98.66       99.69      6.18 o 
  11   3   5      282.40      287.39     10.46 o 
  12   3   5      536.47      576.87     15.93 o 
  13   3   5      276.82      283.31     11.37 o 
 -11   4   5      517.43      536.97     15.93 o 
 -10   4   5      101.47      105.98     10.49 o 
  -9   4   5      117.70      110.12      7.00 o 
  -8   4   5      126.94      125.17     10.49 o 
  -7   4   5      321.10      311.07      9.21 o 
  -6   4   5      698.36      644.95     20.11 o 
  -5   4   5      419.11      442.23      8.98 o 
  -4   4   5       39.23       36.03      2.24 o 
  -3   4   5      216.86      202.00      6.18 o 
  -2   4   5     6322.03     6692.32    108.07 o 
  -1   4   5       13.78        7.00      1.01 o 
   0   4   5      389.04      338.26      6.35 o 
   1   4   5      384.70      342.17      5.86 o 
   2   4   5     1399.88     1343.84     20.03 o 
   3   4   5     4107.22     4648.10     66.78 o 
   4   4   5      482.06      548.71     10.40 o 
   5   4   5     1549.10     1737.71     29.45 o 
   6   4   5       37.28       44.56      2.55 o 
   7   4   5      806.20      787.04     21.01 o 
   8   4   5       13.83        8.16      2.02 o 
   9   4   5        2.24       -0.87      2.47 o 
  10   4   5      551.94      597.11     15.93 o 
  11   4   5      244.42      239.81      9.21 o 
  12   4   5        2.19       -2.62      3.71 o 
  13   4   5      140.91      133.84      7.42 o 
 -11   5   5        1.49        5.25      8.74 o 
 -10   5   5      114.26      121.70      7.97 o 
  -9   5   5       61.28       53.55      5.46 o 
  -8   5   5        3.72        0.87      6.12 o 
  -7   5   5       22.49       24.11      4.20 o 
  -6   5   5      650.95      670.59     16.66 o 
  -5   5   5      300.97      278.24      6.35 o 
  -4   5   5     2383.89     2195.25     36.55 o 
  -3   5   5       42.24       33.72      3.18 o 
  -2   5   5     1274.48     1256.67     21.43 o 
  -1   5   5     1713.58     1628.16     32.75 o 
   0   5   5       62.36       56.10      8.69 o 
   1   5   5      771.66      763.40     11.78 o 
   2   5   5      125.19      126.15      2.97 o 
   3   5   5     3402.89     3750.22     61.55 o 
   4   5   5      579.17      678.85     12.43 o 
   5   5   5      499.94      470.08      9.39 o 
   6   5   5      113.24      140.16      5.30 o 
   7   5   5      225.49      266.46      6.35 o 
   8   5   5      273.68      259.66      6.35 o 
   9   5   5       15.51       15.74      2.91 o 
  10   5   5       17.57       15.58      8.74 o 
  11   5   5      386.81      358.91     11.70 o 
  12   5   5      218.14      230.95      9.21 o 
  13   5   5      233.77      225.40      9.21 o 
 -10   6   5       10.33       12.05      5.46 o 
  -9   6   5      162.71      172.43      8.39 o 
  -8   6   5        1.12       -2.75      5.25 o 
  -7   6   5       11.86        8.74      3.71 o 
  -6   6   5     1868.08     1917.59     41.30 o 
  -5   6   5      741.24      694.44     16.66 o 
  -4   6   5      123.79      115.29      4.31 o 
  -3   6   5     1352.70     1298.27     22.83 o 
  -2   6   5       91.42       69.84      3.60 o 
  -1   6   5      671.54      689.29     12.43 o 
   0   6   5     2095.06     2169.04     31.76 o 
   1   6   5     1747.05     1836.34     27.00 o 
   2   6   5      656.81      724.93     16.08 o 
   3   6   5       20.44       19.13      2.04 o 
   4   6   5     1616.90     1488.47     25.75 o 
   5   6   5     1013.61     1045.46     22.17 o 
   6   6   5      518.13      546.25     19.51 o 
   7   6   5       21.53       26.95      2.64 o 
   8   6   5      231.16      225.09      6.35 o 
   9   6   5      483.02      477.52     10.65 o 
  10   6   5      118.98      103.93      8.74 o 
  11   6   5      147.48      153.03      7.42 o 
  12   6   5      623.99      623.86     17.18 o 
  13   6   5      158.15      153.82      7.97 o 
  -9   7   5      164.09      189.64      9.21 o 
  -8   7   5      104.16      101.35      7.12 o 
  -7   7   5        4.03        1.75      6.12 o 
  -6   7   5        0.64       -1.40      6.12 o 
  -5   7   5     1262.91     1275.26     28.36 o 
  -4   7   5      258.28      245.84      8.48 o 
  -3   7   5      104.77      100.37      4.31 o 
  -2   7   5      125.91      120.68      4.31 o 
  -1   7   5      882.22      836.61     15.46 o 
   0   7   5     2567.69     2505.45     90.86 o 
   1   7   5       18.86       14.42      1.38 o 
   2   7   5     1040.58      863.82     13.95 o 
   3   7   5     2882.48     2852.15     95.29 o 
   4   7   5      215.24      212.39      5.66 o 
   5   7   5      316.95      316.48      7.69 o 
   6   7   5      512.26      520.84     13.53 o 
   7   7   5      504.24      503.28     12.87 o 
   8   7   5        4.24        2.33      2.75 o 
   9   7   5        0.58        0.44      2.24 o 
  10   7   5      424.65      401.91     12.18 o 
  11   7   5        0.82        0.87      3.71 o 
  12   7   5       91.64       82.97      6.72 o 
  13   7   5        0.38       -4.20      4.20 o 
  -9   8   5       52.94       55.29      8.74 o 
  -8   8   5      138.45      154.97      8.39 o 
  -7   8   5        3.64       -3.00      4.20 o 
  -6   8   5       92.22       87.57      5.46 o 
  -5   8   5      152.82      131.89      6.72 o 
  -4   8   5      203.15      198.24     12.24 o 
  -3   8   5      242.28      237.14      6.35 o 
  -2   8   5     1003.65      898.68     16.47 o 
  -1   8   5      271.75      251.78      6.68 o 
   0   8   5      226.88      262.82      6.68 o 
   1   8   5     1534.77     1452.24     25.20 o 
   2   8   5      285.19      299.90      7.36 o 
   3   8   5      764.09      801.14     15.08 o 
   4   8   5     1752.67     1910.26     32.86 o 
   5   8   5      413.56      397.24     11.07 o 
   6   8   5      919.77      905.11     22.89 o 
   7   8   5       96.55      106.51      9.03 o 
   8   8   5        7.80        9.91      3.03 o 
   9   8   5       14.94        9.91      3.03 o 
  10   8   5        3.23       -2.33      3.03 o 
  11   8   5        6.22        5.25      3.71 o 
  12   8   5       35.32       46.08      5.25 o 
  -8   9   5       70.23       65.52      6.72 o 
  -7   9   5        2.44       -4.20      4.20 o 
  -6   9   5        0.12       -1.25      4.20 o 
  -5   9   5        1.48       -2.91      4.37 o 
  -4   9   5      157.07      142.53      7.12 o 
  -3   9   5     1062.01     1088.16     20.14 o 
  -2   9   5      106.68      112.83      4.63 o 
  -1   9   5      261.62      239.10      6.68 o 
   0   9   5      314.39      295.92      7.69 o 
   1   9   5      737.38      745.03     17.31 o 
   2   9   5     1087.05     1163.05     34.10 o 
   3   9   5        2.71        0.66      2.24 o 
   4   9   5     1254.54     1121.06     23.09 o 
   5   9   5      376.65      417.37     11.70 o 
   6   9   5       90.59      100.21      4.31 o 
   7   9   5        1.74        1.31      2.78 o 
   8   9   5       12.84        7.58      3.03 o 
   9   9   5       48.21       54.29      4.04 o 
  10   9   5        5.58       -2.33      5.22 o 
  11   9   5        5.99        4.37      3.71 o 
  12   9   5      219.76      205.96      9.21 o 
  -7  10   5       62.47       70.31      6.72 o 
  -6  10   5       64.43       55.44      5.82 o 
  -5  10   5      112.12      100.41      6.72 o 
  -4  10   5        0.08       -3.13      3.13 o 
  -3  10   5      234.41      222.00      8.39 o 
  -2  10   5      177.73      170.13      6.35 o 
  -1  10   5      262.53      259.49      7.36 o 
   0  10   5        5.51        6.65      2.91 o 
   1  10   5       24.95       22.74      4.20 o 
   2  10   5       14.05        7.00      3.13 o 
   3  10   5      275.65      293.06      9.21 o 
   4  10   5       64.99       55.50      3.28 o 
   5  10   5      126.36      132.80      5.33 o 
   6  10   5      611.81      642.35     13.77 o 
   7  10   5      261.42      246.97      9.98 o 
   8  10   5      106.52      112.10      6.97 o 
   9  10   5       20.99       17.40      3.28 o 
  10  10   5       95.71       98.97      5.33 o 
  11  10   5       26.76       31.58      4.95 o 
  -6  11   5      210.80      224.80      9.66 o 
  -5  11   5        1.45       -4.50      5.25 o 
  -4  11   5      162.43      147.19      7.97 o 
  -3  11   5       91.39       82.35      6.18 o 
  -2  11   5        0.31       -2.69      2.69 o 
  -1  11   5       25.86       37.38      4.20 o 
   0  11   5       64.79       75.36      5.46 o 
   1  11   5       59.80       69.96      5.46 o 
   2  11   5       17.25       13.49      4.20 o 
   3  11   5      148.42      123.44      6.72 o 
   4  11   5      357.74      370.72     13.12 o 
   5  11   5      206.98      206.09     13.12 o 
   6  11   5      800.44      868.94     23.56 o 
   7  11   5        3.43        4.29      3.28 o 
   8  11   5      415.99      442.17     12.94 o 
   9  11   5       49.42       52.45      4.31 o 
  10  11   5        3.15       -1.75      3.28 o 
  11  11   5       56.25       58.71      6.18 o 
  -5  12   5        6.17        5.90      4.50 o 
  -4  12   5      118.11      115.29      7.12 o 
  -3  12   5       63.14       66.46      7.00 o 
  -2  12   5       11.78       15.74      5.25 o 
  -1  12   5       31.10       33.56      4.20 o 
   0  12   5       64.11       71.68      7.87 o 
   1  12   5       73.21       74.15      5.46 o 
   2  12   5       48.30       45.79      5.46 o 
   3  12   5        0.43       -4.00      4.20 o 
   4  12   5      848.58      860.69     20.38 o 
   5  12   5       23.67       27.54      4.50 o 
   6  12   5      171.07      172.67      7.97 o 
   7  12   5       20.76       21.63      3.42 o 
   8  12   5       52.00       62.69      4.31 o 
   9  12   5        0.08        3.02      3.28 o 
  10  12   5        3.03       -2.38      3.28 o 
  -3  13   5        1.41       -1.75      5.25 o 
  -2  13   5      182.52      220.36     12.24 o 
  -1  13   5       62.49       74.71     13.99 o 
   0  13   5       16.28       16.95      5.25 o 
   1  13   5       48.65       57.15      5.46 o 
   2  13   5       89.14       95.52      6.72 o 
   3  13   5        0.14       -4.20      4.20 o 
   4  13   5        0.84       -5.75      8.74 o 
   5  13   5       25.47       37.24      6.12 o 
   6  13   5       66.68       60.67      5.82 o 
   7  13   5       35.49       38.02      5.46 o 
   8  13   5       31.91       40.22      7.00 o 
  -1  14   5        1.53       -5.25      5.25 o 
   0  14   5       29.50       27.70      5.46 o 
   1  14   5        3.37        5.50      4.20 o 
   2  14   5        4.31       -4.20      4.20 o 
   3  14   5       21.45       22.35      5.46 o 
   4  14   5        5.66        7.00      7.00 o 
   5  14   5        2.04       -5.25      5.25 o 
   6  14   5       50.80       62.96      8.74 o 
  -1 -13   6      125.70      146.91     12.24 o 
   0 -13   6       17.68       20.99      7.00 o 
  -4 -12   6       26.44       33.85      6.12 o 
  -3 -12   6       48.36       54.44      6.18 o 
  -2 -12   6       43.08       39.53      4.95 o 
  -1 -12   6       83.68       85.05      6.18 o 
   0 -12   6        2.83       -2.62      3.71 o 
   1 -12   6      167.97      190.63     12.24 o 
   2 -12   6        6.70        1.75      5.25 o 
   3 -12   6        1.75       -1.75      5.25 o 
   4 -12   6        2.33       -3.75      4.20 o 
  -6 -11   6        9.51        3.75      4.20 o 
  -5 -11   6       23.44       21.24      7.87 o 
  -4 -11   6        0.46        1.50      4.20 o 
  -3 -11   6        3.24       -2.62      3.71 o 
  -2 -11   6        6.85        6.12      3.71 o 
  -1 -11   6       89.48      101.71      6.18 o 
   0 -11   6      293.65      279.82     13.99 o 
   1 -11   6       62.44       62.46      8.74 o 
   2 -11   6        4.44        8.74      5.25 o 
   3 -11   6      377.08      377.76     17.49 o 
   4 -11   6       57.21       53.67      5.46 o 
   5 -11   6       13.30       18.85      5.46 o 
   6 -11   6       60.94       68.68      9.62 o 
  -8 -10   6        5.49       -2.62      9.62 o 
  -7 -10   6       10.87        5.75      4.20 o 
  -6 -10   6       25.56       34.98      4.95 o 
  -5 -10   6       12.30        5.25      3.71 o 
  -4 -10   6       14.84       10.49      3.71 o 
  -3 -10   6       23.57       18.41      3.71 o 
  -2 -10   6      243.33      249.34      9.21 o 
  -1 -10   6      124.30      129.51      6.18 o 
   0 -10   6        7.54        9.62      3.71 o 
   1 -10   6      817.57      802.74     31.48 o 
   2 -10   6       11.73       16.78      4.20 o 
   3 -10   6      389.45      395.82     34.10 o 
   4 -10   6      555.58      553.56     50.72 o 
   5 -10   6       75.58       83.51     12.24 o 
   6 -10   6      239.09      238.16     21.86 o 
   7 -10   6       35.95       42.67      5.46 o 
   8 -10   6       92.54       90.94     10.49 o 
  -9  -9   6        3.68       -3.50      3.71 o 
  -8  -9   6       20.27       21.26      4.95 o 
  -7  -9   6       36.68       36.39      4.95 o 
  -6  -9   6      323.05      304.15     14.87 o 
  -5  -9   6        1.03        3.50      3.71 o 
  -4  -9   6       57.99       58.91      4.95 o 
  -3  -9   6       92.06       83.80      7.87 o 
  -2  -9   6        7.29        1.05      2.91 o 
  -1  -9   6       76.20       76.09      4.95 o 
   0  -9   6        1.75        1.31      2.24 o 
   1  -9   6      552.65      548.03     12.03 o 
   2  -9   6        1.85       -2.24      2.24 o 
   3  -9   6      301.76      305.14     24.48 o 
   4  -9   6       80.78       84.32      5.46 o 
   5  -9   6      109.72       98.88     10.49 o 
   6  -9   6        0.60        4.00      4.20 o 
   7  -9   6        2.62        3.50      4.20 o 
   8  -9   6      165.95      185.13     20.11 o 
   9  -9   6       37.91       47.22      8.74 o 
 -10  -8   6       55.16       72.09      6.18 o 
  -9  -8   6      129.68      152.66      8.74 o 
  -8  -8   6      219.70      189.79      8.66 o 
  -7  -8   6      207.42      204.86      8.66 o 
  -6  -8   6        5.14        2.62      3.71 o 
  -5  -8   6      672.45      644.95     17.18 o 
  -4  -8   6      306.93      284.65     11.37 o 
  -3  -8   6       11.16        8.74      5.25 o 
  -2  -8   6      819.44      790.19     20.99 o 
  -1  -8   6      143.56      165.01      5.92 o 
   0  -8   6      298.85      284.25      7.69 o 
   1  -8   6       10.18        7.21      2.24 o 
   2  -8   6      153.63      162.43      5.66 o 
   3  -8   6      996.03     1010.38     48.97 o 
   4  -8   6       32.16       30.87      4.20 o 
   5  -8   6      213.51      204.83     14.87 o 
   6  -8   6       42.67       62.38      5.46 o 
   7  -8   6      146.12      162.59     14.87 o 
   8  -8   6       58.29       63.38      7.87 o 
   9  -8   6        0.29        0.66      4.50 o 
  10  -8   6      234.84      253.59     15.74 o 
 -10  -7   6       82.20       80.79      6.18 o 
  -9  -7   6      310.20      301.72     15.74 o 
  -8  -7   6        0.44       -1.75      3.71 o 
  -7  -7   6      655.27      640.63     17.18 o 
  -6  -7   6        3.71       -1.75      2.91 o 
  -5  -7   6       26.65       25.07      9.62 o 
  -4  -7   6      279.63      250.10      8.66 o 
  -3  -7   6       74.74       70.93      4.95 o 
  -2  -7   6       76.28       63.76      3.60 o 
  -1  -7   6        6.08       13.63      8.57 o 
   0  -7   6        2.55        3.50      2.02 o 
   1  -7   6     1218.05     1177.10     21.77 o 
   2  -7   6       12.97       14.92      2.67 o 
   3  -7   6     1140.85     1125.04     39.35 o 
   4  -7   6      929.53      921.00     31.48 o 
   5  -7   6      399.95      379.70     20.11 o 
   6  -7   6     1086.01      989.59     25.33 o 
   7  -7   6       31.48       31.87      4.95 o 
   8  -7   6      752.84      789.03     47.22 o 
   9  -7   6        6.32       17.01     13.12 o 
  10  -7   6      143.51      155.96     14.87 o 
  11  -7   6       21.69       10.49      7.00 o 
 -11  -6   6       45.37       41.97      7.00 o 
 -10  -6   6        5.63        8.74      5.25 o 
  -9  -6   6      132.64      130.69     16.61 o 
  -8  -6   6        4.01        5.25      3.71 o 
  -7  -6   6      254.59      244.90      8.66 o 
  -6  -6   6       27.30       18.74      3.71 o 
  -5  -6   6      248.36      251.89      8.66 o 
  -4  -6   6      222.89      215.24      7.42 o 
  -3  -6   6       69.71       64.88      4.08 o 
  -2  -6   6        3.32        7.25      5.01 o 
  -1  -6   6       96.27       92.47      4.04 o 
   0  -6   6     1409.99     1316.84     55.67 o 
   1  -6   6      827.03      842.55     16.09 o 
   2  -6   6       46.78       51.67      3.03 o 
   3  -6   6       51.63       52.25      3.03 o 
   4  -6   6      356.62      391.75     11.13 o 
   5  -6   6      285.13      286.72     14.87 o 
   6  -6   6       25.04       19.87      3.71 o 
   7  -6   6        9.77       13.24      5.25 o 
   8  -6   6      288.44      349.40     13.12 o 
   9  -6   6        2.56       11.16     10.49 o 
  10  -6   6      375.08      405.10     37.60 o 
  11  -6   6        6.79        5.25      7.00 o 
 -11  -5   6        4.80        3.50      5.25 o 
 -10  -5   6        4.48       -5.25      5.25 o 
  -9  -5   6      275.69      277.22     15.74 o 
  -8  -5   6      191.55      195.04      7.42 o 
  -7  -5   6      501.55      534.21     14.18 o 
  -6  -5   6       14.46       11.19      2.91 o 
  -5  -5   6     1893.23     1847.00     40.59 o 
  -4  -5   6        7.84        2.91      2.02 o 
  -3  -5   6      220.10      224.14      6.06 o 
  -2  -5   6     7431.91     7476.41    126.95 o 
  -1  -5   6      562.45      566.38     11.41 o 
   0  -5   6     2134.85     2254.01     39.47 o 
   1  -5   6      582.49      564.60     11.32 o 
   2  -5   6      257.60      226.36      9.30 o 
   3  -5   6      203.02      181.63      5.42 o 
   4  -5   6     2215.96     2205.94     71.70 o 
   5  -5   6      201.12      191.70      7.42 o 
   6  -5   6      503.60      500.26     14.18 o 
   7  -5   6      432.45      424.32     31.48 o 
   8  -5   6       43.35       52.79      7.87 o 
   9  -5   6        0.92        2.96      3.42 o 
  10  -5   6      537.88      552.32     27.98 o 
  11  -5   6        0.12        5.00      4.20 o 
  12  -5   6      131.89      160.64     19.24 o 
 -11  -4   6       26.11       15.74      7.00 o 
 -10  -4   6       46.19       41.97      7.00 o 
  -9  -4   6      133.25      145.16     10.49 o 
  -8  -4   6       23.71       31.48      5.25 o 
  -7  -4   6     1774.44     1773.74     39.34 o 
  -6  -4   6        1.52        1.75      2.02 o 
  -5  -4   6      633.36      624.24     12.43 o 
  -4  -4   6      358.17      349.24      8.08 o 
  -3  -4   6     1195.82     1166.43     21.43 o 
  -2  -4   6     2266.41     2426.44     42.52 o 
  -1  -4   6      125.70      118.36      4.04 o 
   0  -4   6     1486.37     1403.17     25.08 o 
   1  -4   6       18.98       16.49      2.02 o 
   2  -4   6       44.27       46.49      2.65 o 
   3  -4   6      415.42      409.66      8.71 o 
   4  -4   6     1492.19     1290.62     30.28 o 
   5  -4   6      749.93      745.55     19.14 o 
   6  -4   6     1650.01     1629.35     29.02 o 
   7  -4   6      147.84      146.43      5.09 o 
   8  -4   6     2733.26     2589.99     45.71 o 
   9  -4   6      234.19      235.35     10.13 o 
  10  -4   6      336.58      316.22     29.73 o 
  11  -4   6      198.12      190.08     12.65 o 
  12  -4   6      184.05      196.07     11.18 o 
 -10  -3   6       94.72      101.44      8.74 o 
  -9  -3   6       65.60       63.85      4.95 o 
  -8  -3   6       95.49      100.56      4.31 o 
  -7  -3   6      151.92      141.67      4.63 o 
  -6  -3   6       17.63       21.36      2.06 o 
  -5  -3   6      976.65      947.64     15.21 o 
  -4  -3   6        3.32        4.55      1.32 o 
  -3  -3   6      790.31      772.04     12.40 o 
  -2  -3   6       12.61        6.12      1.43 o 
  -1  -3   6      427.09      469.44      9.39 o 
   0  -3   6     1498.46     1447.10     25.82 o 
   1  -3   6      171.70      196.90      4.63 o 
   2  -3   6     3845.07     3759.46     83.84 o 
   3  -3   6       40.55       38.87      2.24 o 
   4  -3   6      147.40      156.57      6.18 o 
   5  -3   6       22.50       18.41      2.47 o 
   6  -3   6      750.32      777.34     14.93 o 
   7  -3   6       84.83       80.59      5.46 o 
   8  -3   6       17.08       11.46      5.25 o 
   9  -3   6      223.22      223.75     13.12 o 
  10  -3   6      264.05      269.47      9.10 o 
  11  -3   6        3.09        0.16      3.28 o 
  12  -3   6      170.65      192.68     10.38 o 
  13  -3   6        2.55        0.00      4.95 o 
 -12  -2   6        4.21        1.75      5.25 o 
 -11  -2   6        1.30       -3.50      5.25 o 
  -9  -2   6       49.60       41.97      7.00 o 
  -8  -2   6       11.92       12.24      3.03 o 
  -7  -2   6      406.02      412.64      8.84 o 
  -6  -2   6      128.53      125.87      3.67 o 
  -5  -2   6     3781.69     3899.07     56.67 o 
  -4  -2   6       62.46       70.49      3.79 o 
  -3  -2   6      238.70      237.64      5.66 o 
  -2  -2   6     6225.82     6184.76    105.19 o 
  -1  -2   6      454.00      398.22      8.08 o 
   0  -2   6    13257.44    13069.87    220.38 o 
   1  -2   6     1476.40     1500.48     26.42 o 
   2  -2   6     9894.90    10973.33    185.14 o 
   3  -2   6      272.04      243.41      6.82 o 
   4  -2   6        9.21       11.83      1.40 o 
   5  -2   6      277.10      301.96      6.68 o 
   6  -2   6      887.07      899.11     16.68 o 
   7  -2   6        8.69       10.27      2.24 o 
   8  -2   6       11.94       14.52      2.24 o 
   9  -2   6        4.23        6.34      2.24 o 
  10  -2   6        3.70        2.91      3.03 o 
  11  -2   6        1.34       -2.54      4.31 o 
  12  -2   6      253.49      271.52     11.23 o 
  13  -2   6       52.86       45.15      5.46 o 
 -10  -1   6       43.36       36.73      7.00 o 
  -9  -1   6       29.33       27.98      3.71 o 
  -8  -1   6      393.76      419.29      9.72 o 
  -7  -1   6      970.04      933.23     17.70 o 
  -6  -1   6       28.35       21.28      1.88 o 
  -5  -1   6      566.77      520.32      8.87 o 
  -4  -1   6     2105.51     1967.30     29.13 o 
  -3  -1   6     1317.72     1282.02     19.09 o 
  -2  -1   6       14.03       14.60      1.11 o 
  -1  -1   6      256.94      211.63      5.05 o 
   0  -1   6    16018.64    17112.68    287.71 o 
   1  -1   6        9.60        8.23      4.00 o 
   2  -1   6     1689.44     1785.60     45.75 o 
   3  -1   6      734.11      733.10     12.37 o 
   4  -1   6     2896.00     3046.09     44.26 o 
   5  -1   6       16.52       19.55      1.11 o 
   6  -1   6       87.08       94.03      3.60 o 
   7  -1   6      579.10      583.94     12.03 o 
   8  -1   6     1684.06     1645.42     29.73 o 
   9  -1   6      491.56      470.31     10.74 o 
  10  -1   6      742.62      665.14     21.57 o 
  11  -1   6      987.37     1004.10     19.99 o 
  12  -1   6      304.54      286.33     13.12 o 
  13  -1   6       29.73       30.63      4.95 o 
 -12   0   6        1.68        5.25      7.00 o 
 -11   0   6       84.92       89.19      8.74 o 
 -10   0   6       55.47       60.96      6.12 o 
  -9   0   6        6.49        9.62      3.71 o 
  -8   0   6     1289.17     1254.82     27.64 o 
  -7   0   6       11.72       15.47      2.54 o 
  -6   0   6      742.54      700.94     13.77 o 
  -5   0   6        4.84        6.12      1.75 o 
  -4   0   6       89.58       76.98      3.03 o 
  -3   0   6      459.19      505.84      8.27 o 
  -2   0   6      112.72      131.43      2.78 o 
  -1   0   6      212.81      195.43      3.67 o 
   0   0   6      298.03      328.19      6.74 o 
   1   0   6      935.93      997.69     14.96 o 
   2   0   6     5441.07     5757.15     92.39 o 
   3   0   6      644.75      721.92     11.27 o 
   4   0   6     3087.63     3298.19     47.78 o 
   5   0   6      886.29      955.29     14.96 o 
   6   0   6      299.76      319.15      6.92 o 
   7   0   6      255.38      258.14      6.68 o 
   8   0   6        9.04       12.72      3.00 o 
   9   0   6     1162.59     1210.70     23.05 o 
  10   0   6       40.13       40.46      4.59 o 
  11   0   6      184.37      187.42     13.12 o 
  12   0   6        0.72       -0.87      3.71 o 
  13   0   6       34.48       34.13      4.95 o 
 -11   1   6        1.15        1.50      4.20 o 
 -10   1   6      171.44      176.98     13.12 o 
  -9   1   6        2.46       -2.62      3.71 o 
  -8   1   6      592.27      584.31     14.69 o 
  -7   1   6      470.38      481.18     12.01 o 
  -6   1   6      998.17     1040.44     16.28 o 
  -5   1   6     1514.73     1469.57     40.64 o 
  -4   1   6        6.09        6.21      1.11 o 
  -3   1   6      684.60      635.71     10.03 o 
  -2   1   6      660.95      529.83      8.27 o 
  -1   1   6      663.78      628.14      9.75 o 
   0   1   6     8069.94     8003.17    114.29 o 
   1   1   6     4701.54     5168.53     74.27 o 
   2   1   6    15584.57    17307.44    246.65 o 
   3   1   6     3250.10     3622.54     52.18 o 
   4   1   6     5260.91     6190.09     88.87 o 
   5   1   6     1574.68     1735.27     26.04 o 
   6   1   6      156.68      164.93      3.86 o 
   7   1   6      123.73      137.08      4.31 o 
   8   1   6      725.35      772.54     15.08 o 
   9   1   6      556.59      576.44     12.03 o 
  10   1   6       17.95       20.45      3.71 o 
  11   1   6      174.26      164.09      9.62 o 
  12   1   6       38.93       29.73      4.95 o 
  13   1   6        9.23        8.49      4.20 o 
 -11   2   6      169.47      170.16      7.97 o 
 -10   2   6        1.60       -2.62      6.12 o 
  -9   2   6       86.51       78.03      5.46 o 
  -8   2   6      484.69      471.22     12.94 o 
  -7   2   6       48.09       42.63      5.25 o 
  -6   2   6      564.19      571.81     13.99 o 
  -5   2   6       71.87       71.75      3.28 o 
  -4   2   6      645.18      602.85     10.03 o 
  -3   2   6      630.11      633.64     14.14 o 
  -2   2   6      349.75      295.89      6.67 o 
  -1   2   6      919.34      784.17     13.71 o 
   0   2   6      416.75      425.17      7.69 o 
   1   2   6     1091.65     1082.42     16.09 o 
   2   2   6    11289.42    13165.80    187.78 o 
   3   2   6     3122.91     3508.07     50.42 o 
   4   2   6      962.97     1028.28     15.90 o 
   5   2   6       19.97       19.28      1.32 o 
   6   2   6      149.98      160.56      3.67 o 
   7   2   6     1466.24     1545.61     31.67 o 
   8   2   6      100.08       98.65      4.04 o 
   9   2   6      647.75      658.96     16.39 o 
  10   2   6       54.57       62.96      4.95 o 
  11   2   6     1447.42     1440.38     33.12 o 
  12   2   6      311.41      289.85     10.46 o 
  13   2   6      133.17      117.18      7.42 o 
 -11   3   6      107.94      117.43      7.97 o 
 -10   3   6      134.95      124.39      7.42 o 
  -9   3   6       62.10       62.62      5.46 o 
  -8   3   6      326.89      322.78     10.46 o 
  -7   3   6      478.24      472.76     12.94 o 
  -6   3   6     3570.58     3692.48     70.62 o 
  -5   3   6      466.44      480.95     11.13 o 
  -4   3   6      161.66      128.52      8.46 o 
  -3   3   6      332.70      293.68      6.35 o 
  -2   3   6      100.95       88.07      5.10 o 
  -1   3   6        2.15        2.91      1.01 o 
   0   3   6      445.87      447.04     15.92 o 
   1   3   6      747.79      728.60     15.15 o 
   2   3   6       44.79       41.70      1.75 o 
   3   3   6      358.11      347.96      6.12 o 
   4   3   6      894.28      841.29     12.84 o 
   5   3   6     2334.58     2591.92     37.84 o 
   6   3   6     3888.49     4249.34     61.50 o 
   7   3   6      717.67      781.34     14.45 o 
   8   3   6      157.87      148.99      7.00 o 
   9   3   6     1356.57     1424.54     31.87 o 
  10   3   6      126.35      113.71      6.18 o 
  11   3   6      325.06      317.05     13.99 o 
  12   3   6      183.77      179.34      7.97 o 
  13   3   6      203.39      199.50      9.21 o 
 -11   4   6        3.08       -7.00      7.00 o 
 -10   4   6       67.03       70.00      6.18 o 
  -9   4   6       17.83       19.82      4.37 o 
  -8   4   6      118.79      114.75      7.87 o 
  -7   4   6      585.68      598.95     15.42 o 
  -6   4   6     1514.15     1500.76     32.61 o 
  -5   4   6      858.71      876.05     15.74 o 
  -4   4   6     1002.20     1173.51     24.73 o 
  -3   4   6       52.97       52.51      3.03 o 
  -2   4   6      126.38       80.03      3.03 o 
  -1   4   6      108.96      106.85      3.28 o 
   0   4   6      149.53      205.22      6.32 o 
   1   4   6      146.77      136.70      3.28 o 
   2   4   6     1456.47     1446.64     21.36 o 
   3   4   6     5116.62     5481.36     78.47 o 
   4   4   6     5491.09     6415.97     91.94 o 
   5   4   6     2417.33     2831.73     47.47 o 
   6   4   6      267.97      291.75      6.35 o 
   7   4   6      800.89      848.14     15.74 o 
   8   4   6      550.19      555.78     11.41 o 
   9   4   6       68.72       64.63      4.37 o 
  10   4   6      745.15      818.62     21.86 o 
  11   4   6      246.56      240.85      9.21 o 
  12   4   6       71.18       64.78      7.87 o 
  13   4   6       81.06       57.15      5.46 o 
 -10   5   6        5.07        0.25      4.20 o 
  -9   5   6        6.98        5.75      4.20 o 
  -8   5   6       87.05       82.44      7.87 o 
  -7   5   6        3.07       -3.71      3.71 o 
  -6   5   6      541.76      508.89     13.99 o 
  -5   5   6     1644.44     1588.16     27.16 o 
  -4   5   6     1970.78     2069.60     34.88 o 
  -3   5   6      377.16      377.53      8.08 o 
  -2   5   6      210.95      246.10      9.62 o 
  -1   5   6      747.96      641.57     11.41 o 
   0   5   6       70.29       71.59      3.68 o 
   1   5   6      839.49      836.77     14.45 o 
   2   5   6       13.39       21.30      1.32 o 
   3   5   6     3117.62     3332.93     48.29 o 
   4   5   6     2657.52     2935.09     48.86 o 
   5   5   6      674.45      663.95     12.69 o 
   6   5   6      221.03      212.78      5.66 o 
   7   5   6      476.39      493.76     10.40 o 
   8   5   6        0.36        0.00      2.02 o 
   9   5   6       28.64       30.63      3.71 o 
  10   5   6      338.98      344.65     12.24 o 
  11   5   6      542.06      556.42     15.93 o 
  12   5   6       14.78       11.99      4.20 o 
  13   5   6      303.00      276.92     10.46 o 
 -10   6   6        5.75       -1.17      5.46 o 
  -9   6   6      146.61      144.63      9.62 o 
  -8   6   6      101.82       78.86      6.18 o 
  -7   6   6       73.90       68.21      5.46 o 
  -6   6   6      936.05      977.82     36.73 o 
  -5   6   6     1079.00     1043.01     23.40 o 
  -4   6   6     1368.03     1357.50     23.84 o 
  -3   6   6     2468.88     2638.89     43.91 o 
  -2   6   6       20.38       24.10      2.02 o 
  -1   6   6       34.48       30.95      3.58 o 
   0   6   6      911.65      789.98     17.31 o 
   1   6   6      735.76      728.76     11.78 o 
   2   6   6      184.49      198.51      4.09 o 
   3   6   6       43.29       37.37      1.88 o 
   4   6   6      756.43      747.28     14.06 o 
   5   6   6     1941.56     2057.63     35.15 o 
   6   6   6      422.73      365.79      8.38 o 
   7   6   6       45.52       47.86      3.03 o 
   8   6   6       10.63       17.66      3.03 o 
   9   6   6      570.49      554.37     11.67 o 
  10   6   6        3.30        5.25      3.71 o 
  11   6   6      188.21      178.70      7.97 o 
  12   6   6      687.66      652.60     18.43 o 
  13   6   6      217.70      215.50      9.21 o 
  -9   7   6       16.90       14.56      9.62 o 
  -8   7   6        7.97        6.75      4.20 o 
  -7   7   6      304.95      290.32     10.46 o 
  -6   7   6       65.92       61.64      5.46 o 
  -5   7   6     1063.05     1087.03     24.64 o 
  -4   7   6      468.85      436.03     14.71 o 
  -3   7   6     1044.49     1021.71     36.60 o 
  -2   7   6      147.10      168.71      7.61 o 
  -1   7   6       80.53       69.04      3.28 o 
   0   7   6      161.62      173.39      7.77 o 
   1   7   6      280.10      246.00      7.56 o 
   2   7   6     1029.10      985.17     15.47 o 
   3   7   6     1299.04     1300.69     22.83 o 
   4   7   6        0.52        2.19      2.58 o 
   5   7   6      903.86      933.98     17.11 o 
   6   7   6       24.82       15.78      2.24 o 
   7   7   6      209.48      204.22      6.35 o 
   8   7   6        2.21        3.50      2.24 o 
   9   7   6       55.47       57.06      4.04 o 
  10   7   6      487.81      508.93     14.69 o 
  11   7   6        8.34        4.37      3.71 o 
  12   7   6      276.48      252.28     10.46 o 
  13   7   6        3.74        8.74      7.00 o 
  -8   8   6        3.72        3.72      4.50 o 
  -7   8   6        5.24       -0.50      4.20 o 
  -6   8   6        9.43        9.74      7.00 o 
  -5   8   6       59.43       60.45      4.95 o 
  -4   8   6      819.93      793.40     19.14 o 
  -3   8   6      758.10      693.17     13.44 o 
  -2   8   6      145.68      154.64      5.33 o 
  -1   8   6      773.55      769.32     16.03 o 
   0   8   6      146.86      152.33      5.05 o 
   1   8   6      775.08      726.56     13.77 o 
   2   8   6     1526.75     1533.01     31.52 o 
   3   8   6     1227.07     1306.63     23.46 o 
   4   8   6      148.61      158.05      5.33 o 
   5   8   6       25.18       25.71      2.55 o 
   6   8   6       18.92       15.41      2.81 o 
   7   8   6      318.58      316.45     12.34 o 
   8   8   6       14.35       12.83      3.03 o 
   9   8   6       25.44       25.09      3.03 o 
  10   8   6      224.06      228.04      7.36 o 
  11   8   6        2.69        0.87      3.71 o 
  12   8   6       78.06       90.66      6.72 o 
  -8   9   6       46.49       54.22      7.00 o 
  -7   9   6        1.49       -2.75      4.20 o 
  -6   9   6       56.27       51.05      7.87 o 
  -5   9   6       44.01       43.50      5.25 o 
  -4   9   6       88.66       81.11      6.12 o 
  -3   9   6     1415.07     1386.96     27.19 o 
  -2   9   6      409.02      421.42      9.39 o 
  -1   9   6      690.55      684.99     13.44 o 
   0   9   6      907.07      868.64     18.01 o 
   1   9   6      394.15      383.40     13.99 o 
   2   9   6      413.49      393.53     11.13 o 
   3   9   6       84.89       81.33      4.95 o 
   4   9   6     1256.59     1211.78     22.17 o 
   5   9   6      313.34      321.87      8.38 o 
   6   9   6       10.06       12.99      2.55 o 
   7   9   6        1.23        2.40      2.24 o 
   8   9   6      122.29      119.04      6.16 o 
   9   9   6       48.29       54.67      4.04 o 
  10   9   6        2.67       -0.58      4.40 o 
  11   9   6        2.23       -0.87      3.71 o 
  12   9   6       96.32      109.48      7.42 o 
  -7  10   6       68.16       72.05      6.72 o 
  -6  10   6       54.57       39.60      9.62 o 
  -5  10   6      238.09      242.27      9.66 o 
  -4  10   6        1.52       -2.00      4.37 o 
  -3  10   6      369.64      384.95     11.70 o 
  -2  10   6       14.53       16.26      3.60 o 
  -1  10   6      469.84      499.47     10.74 o 
   0  10   6       37.36       39.61      4.20 o 
   1  10   6       17.29       14.74      4.20 o 
   2  10   6      947.07      876.59     20.38 o 
   3  10   6      219.47      214.38      7.97 o 
   4  10   6      267.87      265.24      9.21 o 
   5  10   6       88.57       86.81      5.46 o 
   6  10   6      256.52      270.74     18.36 o 
   7  10   6      100.42      106.05      5.33 o 
   8  10   6       27.59       36.07      3.60 o 
   9  10   6       25.77       23.76      3.60 o 
  10  10   6       88.22       94.11      7.34 o 
  11  10   6       13.45        7.87      4.95 o 
  -6  11   6       82.10       77.99      6.72 o 
  -5  11   6       13.71        2.40      6.12 o 
  -4  11   6        0.22       -7.00      7.00 o 
  -3  11   6        1.03       -1.75      6.12 o 
  -2  11   6       75.52       79.85      4.81 o 
  -1  11   6      287.08      286.63     11.37 o 
   0  11   6        0.76       -2.91      3.13 o 
   1  11   6       49.78       46.36      4.50 o 
   2  11   6      409.17      441.63     19.24 o 
   3  11   6      290.58      317.53     10.46 o 
   4  11   6      472.12      514.14     16.61 o 
   5  11   6       55.38       48.97      5.46 o 
   6  11   6      473.39      539.03     16.61 o 
   7  11   6        0.07        2.02      2.69 o 
   8  11   6       36.46       49.26      5.46 o 
   9  11   6       70.15       81.79      5.33 o 
  10  11   6        7.59       -2.23      3.41 o 
  11  11   6       36.69       33.23      8.74 o 
  -5  12   6       13.94       13.99      8.74 o 
  -4  12   6       53.87       55.34      5.82 o 
  -3  12   6      114.46      117.18     10.49 o 
  -2  12   6       25.47       26.23      7.00 o 
  -1  12   6       88.00       87.99     10.49 o 
   0  12   6       78.23       86.22      5.82 o 
   1  12   6      209.80      226.64      9.21 o 
   2  12   6      110.47      108.70      9.62 o 
   3  12   6       29.64       23.29      8.74 o 
   4  12   6      531.30      553.21     15.42 o 
   5  12   6        7.09        8.99      4.20 o 
   6  12   6      161.68      180.24     11.37 o 
   7  12   6       65.77       79.43      6.72 o 
   8  12   6       46.39       32.82      5.46 o 
   9  12   6        3.41       -1.75      3.28 o 
  -3  13   6        2.16       -3.50      5.25 o 
  -2  13   6       80.09       75.20      8.74 o 
  -1  13   6       52.07       57.90      7.87 o 
   0  13   6       19.08       13.24      4.20 o 
   1  13   6        7.49        4.25      7.00 o 
   2  13   6      179.74      182.69     20.11 o 
   3  13   6        0.06        0.25      4.20 o 
   4  13   6      212.29      215.26     10.49 o 
   5  13   6       13.16       16.88      4.50 o 
   6  13   6      134.78      130.64     15.74 o 
   7  13   6        2.92        3.50     10.49 o 
   8  13   6       19.50       31.48      7.00 o 
  -1  14   6        9.18        3.50      5.25 o 
   0  14   6       18.33       25.41      7.87 o 
   1  14   6        8.26        9.62      4.50 o 
   2  14   6       33.32       41.83      5.46 o 
   3  14   6        0.04       -4.15      4.50 o 
   4  14   6      115.81      121.04      7.97 o 
   5  14   6        0.05       -3.50      5.25 o 
   6  14   6      122.71      150.40     12.24 o 
  -3 -12   7      176.82      212.49      9.89 o 
  -2 -12   7       30.08       35.92      7.87 o 
  -1 -12   7       78.17       86.58      6.18 o 
   0 -12   7        9.25       10.49      4.95 o 
   1 -12   7       91.54       96.19     10.49 o 
   2 -12   7        2.02        0.00      5.25 o 
   3 -12   7        1.33       -1.75      5.25 o 
   4 -12   7      108.13      136.41     13.99 o 
  -5 -11   7       14.58        8.74      4.20 o 
  -4 -11   7       44.62       44.61      4.95 o 
  -3 -11   7       39.80       30.14      4.95 o 
  -2 -11   7        7.93        7.87      3.71 o 
  -1 -11   7      128.38      140.79      7.42 o 
   0 -11   7      177.36      170.93      7.97 o 
   1 -11   7       17.72       15.30      4.37 o 
   2 -11   7        6.24        5.25      5.25 o 
   3 -11   7      160.27      158.89      8.74 o 
   4 -11   7       30.91       26.28      7.00 o 
   5 -11   7       20.63       27.36      7.87 o 
  -7 -10   7       14.70       13.12      4.95 o 
  -6 -10   7       73.60       66.64      6.18 o 
  -5 -10   7        1.45        2.62      3.71 o 
  -4 -10   7       61.76       62.10      4.95 o 
  -3 -10   7       37.45       48.24      4.95 o 
  -2 -10   7      111.56      106.68      6.18 o 
  -1 -10   7      267.10      276.72     10.49 o 
   0 -10   7      213.87      193.39      7.97 o 
   1 -10   7      385.12      391.75     11.70 o 
   2 -10   7        1.12       -3.71      3.71 o 
   3 -10   7      317.63      318.52     25.36 o 
   4 -10   7      193.34      217.95     22.74 o 
   5 -10   7       50.00       48.65      5.46 o 
   6 -10   7      233.82      291.20     30.61 o 
   7 -10   7        2.46        4.37      4.50 o 
  -8  -9   7       13.60       13.12      4.95 o 
  -7  -9   7        2.42        0.00      3.71 o 
  -6  -9   7      113.74      111.61      7.87 o 
  -5  -9   7       16.24       11.37      4.37 o 
  -4  -9   7        1.45       -0.87      3.71 o 
  -3  -9   7      470.25      492.30     14.87 o 
  -2  -9   7        0.74       -0.70      2.91 o 
  -1  -9   7      358.29      329.99     10.46 o 
   0  -9   7       73.34       59.72      4.47 o 
   1  -9   7      574.18      614.14     13.36 o 
   2  -9   7       69.04       56.86      4.32 o 
   3  -9   7       51.10       50.96      4.95 o 
   4  -9   7      260.45      257.52     10.49 o 
   5  -9   7      121.30      126.92     10.49 o 
   6  -9   7      326.60      303.50     19.24 o 
   7  -9   7        6.52       11.49      5.25 o 
   8  -9   7       19.81       17.29      5.46 o 
  -9  -8   7       92.13      111.06      7.42 o 
  -8  -8   7      128.29      125.10      7.42 o 
  -7  -8   7       96.57      111.06      7.42 o 
  -6  -8   7        6.14       -5.25      7.00 o 
  -5  -8   7      173.71      153.92      7.42 o 
  -4  -8   7       94.00       92.72      6.18 o 
  -3  -8   7       10.68       12.24      3.71 o 
  -2  -8   7      266.79      250.30      9.21 o 
  -1  -8   7      277.84      261.40     13.80 o 
   0  -8   7       27.58       29.80      3.03 o 
   1  -8   7      124.27      112.56      4.63 o 
   2  -8   7       28.26       19.18      3.03 o 
   3  -8   7      469.38      439.31     13.60 o 
   4  -8   7        3.66        4.55      2.91 o 
   5  -8   7      106.07      103.31      6.72 o 
   6  -8   7     1596.43     1605.54     90.07 o 
   7  -8   7      110.70      139.61     19.24 o 
   8  -8   7      396.29      398.28     27.98 o 
   9  -8   7        0.18        0.22      4.50 o 
 -10  -7   7       51.84       54.72      6.18 o 
  -9  -7   7      173.50      196.85      8.66 o 
  -8  -7   7       15.76       13.99      4.20 o 
  -7  -7   7      178.88      169.81      7.42 o 
  -6  -7   7        0.18       -4.37      4.37 o 
  -5  -7   7       12.57       14.18      3.71 o 
  -4  -7   7       15.83       15.74      6.12 o 
  -3  -7   7        5.95        0.87      2.47 o 
  -2  -7   7       23.93       21.79      3.03 o 
  -1  -7   7      255.30      257.79      7.25 o 
   0  -7   7       11.63       15.83      2.55 o 
   1  -7   7     1233.45     1219.79     22.86 o 
   2  -7   7       26.48       26.06      4.91 o 
   3  -7   7     1092.35     1034.65     49.63 o 
   4  -7   7      363.17      379.09     13.12 o 
   5  -7   7      132.26      135.39      6.72 o 
   6  -7   7     1123.86     1187.93     39.35 o 
   7  -7   7        1.74        0.00      5.25 o 
   8  -7   7      627.53      698.10     56.84 o 
   9  -7   7       23.91       29.50      5.46 o 
  10  -7   7      149.01      140.16      9.62 o 
 -10  -6   7       25.71       26.23      7.00 o 
  -9  -6   7      223.95      204.38     11.37 o 
  -8  -6   7       65.79       70.66      7.00 o 
  -7  -6   7      364.28      376.12     11.70 o 
  -6  -6   7        5.41        7.87      3.71 o 
  -5  -6   7       16.01        8.04      2.91 o 
  -4  -6   7        3.60        2.33      2.02 o 
  -3  -6   7      628.58      621.57     18.36 o 
  -2  -6   7       82.06       76.64      4.04 o 
  -1  -6   7      382.76      363.49      8.38 o 
   0  -6   7     1398.90     1417.42     26.10 o 
   1  -6   7     2319.10     2299.15     43.43 o 
   2  -6   7      120.77      118.47      4.63 o 
   3  -6   7        4.14        6.12      2.24 o 
   4  -6   7        3.21        4.55      2.91 o 
   5  -6   7      167.94      174.91      7.42 o 
   6  -6   7      214.11      233.16      9.21 o 
   7  -6   7        1.68        4.00      8.74 o 
   8  -6   7     1899.26     1881.49     89.19 o 
   9  -6   7       36.36       48.91     10.49 o 
  10  -6   7        9.87        5.50      4.37 o 
  11  -6   7        1.46        2.84      4.50 o 
 -10  -5   7        2.59        1.75      5.25 o 
  -9  -5   7      478.33      505.93     32.35 o 
  -8  -5   7       50.34       50.02      9.62 o 
  -7  -5   7      366.18      360.35     11.13 o 
  -6  -5   7       25.80       23.95      5.25 o 
  -5  -5   7      959.27      970.56     22.65 o 
  -4  -5   7        0.46       -2.02      2.02 o 
  -3  -5   7       10.63        6.41      2.02 o 
  -2  -5   7     1150.78     1079.37     20.14 o 
  -1  -5   7      816.72      788.25     15.08 o 
   0  -5   7     1278.42     1269.96     23.05 o 
   1  -5   7      328.54      314.36      7.69 o 
   2  -5   7      556.39      528.69     11.02 o 
   3  -5   7      453.71      435.55      9.27 o 
   4  -5   7      487.32      464.25     12.94 o 
   5  -5   7       13.38       15.99      2.91 o 
   6  -5   7      723.86      705.08     18.55 o 
   7  -5   7      244.00      247.50     24.48 o 
   8  -5   7     2843.31     2823.28    143.41 o 
   9  -5   7       16.79       30.75     16.61 o 
  10  -5   7     1202.64     1264.06     63.83 o 
  11  -5   7        1.89       -0.50      4.20 o 
 -10  -4   7        7.47        5.25      5.25 o 
  -9  -4   7      569.52      601.78     54.22 o 
  -8  -4   7        0.22       -1.40      2.91 o 
  -7  -4   7      721.61      748.17     18.43 o 
  -6  -4   7        2.07        0.00      2.02 o 
  -5  -4   7      127.32      128.98      5.05 o 
  -4  -4   7      620.38      596.63     12.03 o 
  -3  -4   7       17.95       13.67      2.40 o 
  -2  -4   7       88.05       98.72      6.82 o 
  -1  -4   7      473.91      432.11      9.09 o 
   0  -4   7      914.35      805.15     15.39 o 
   1  -4   7      130.17      115.48      4.04 o 
   2  -4   7      183.15      211.10      5.66 o 
   3  -4   7     1108.39     1009.01     44.08 o 
   4  -4   7      173.35      150.43      6.18 o 
   5  -4   7      535.43      534.29     14.84 o 
   6  -4   7      645.88      687.38     25.36 o 
   7  -4   7       42.80       35.63      4.20 o 
   8  -4   7     2165.88     2374.15    106.68 o 
   9  -4   7      129.04      149.85     14.56 o 
  10  -4   7      657.81      690.25     16.62 o 
  11  -4   7      166.36      175.80     23.61 o 
  12  -4   7       55.97       59.20      6.72 o 
  -8  -3   7       88.44       95.87     11.37 o 
  -7  -3   7      849.92      806.47     16.09 o 
  -6  -3   7      159.21      158.78      5.05 o 
  -5  -3   7      445.07      464.11      9.72 o 
  -4  -3   7      739.74      715.13     14.06 o 
  -3  -3   7      139.46      130.76      9.99 o 
  -2  -3   7       41.46       38.02      2.02 o 
  -1  -3   7       73.80       80.96      3.28 o 
   0  -3   7     7604.95     8092.17    137.28 o 
   1  -3   7     1031.52     1101.60     19.73 o 
   2  -3   7     1970.33     1941.55     33.80 o 
   3  -3   7      108.98       99.35      3.60 o 
   4  -3   7      535.70      518.10     10.29 o 
   5  -3   7       35.11       40.72      2.55 o 
   6  -3   7      565.40      603.25     12.34 o 
   7  -3   7      373.58      389.62      9.27 o 
   8  -3   7     1376.60     1479.52     26.98 o 
   9  -3   7       75.31       84.83     14.22 o 
  10  -3   7     1038.44      963.46     19.28 o 
  11  -3   7        2.14        3.82      3.28 o 
  12  -3   7       31.23       31.61      7.45 o 
  13  -3   7        1.24        8.74      7.87 o 
  -8  -2   7       11.97        3.50      3.71 o 
  -7  -2   7      560.57      548.82     11.02 o 
  -6  -2   7      103.06      108.53      4.04 o 
  -5  -2   7     2410.36     2397.72     36.36 o 
  -4  -2   7      210.02      187.89      9.30 o 
  -3  -2   7       14.15       13.72      1.59 o 
  -2  -2   7     3769.48     3756.79     64.28 o 
  -1  -2   7      466.95      489.35      9.72 o 
   0  -2   7     2285.99     2210.43     38.45 o 
   1  -2   7     1344.98     1428.09     25.40 o 
   2  -2   7     6676.41     6954.73    252.72 o 
   3  -2   7      188.72      194.98      6.39 o 
   4  -2   7       37.20       42.59      2.52 o 
   5  -2   7      440.57      442.99      9.27 o 
   6  -2   7       15.18       18.66      2.24 o 
   7  -2   7       24.44       25.00      2.55 o 
   8  -2   7        9.49        8.74      2.24 o 
   9  -2   7       96.62       97.18      6.36 o 
  10  -2   7     3866.98     3885.54     67.48 o 
  11  -2   7        4.29       12.56      3.28 o 
  12  -2   7      446.36      453.66     19.62 o 
  13  -2   7      138.04      143.60      7.97 o 
 -10  -1   7        3.34        3.50      5.25 o 
  -9  -1   7      210.17      196.18      7.97 o 
  -8  -1   7       90.89       90.94      7.00 o 
  -7  -1   7     1924.41     1965.22     33.83 o 
  -6  -1   7       71.17       76.99      4.95 o 
  -5  -1   7      306.42      293.48      6.93 o 
  -4  -1   7     1072.07     1018.01     18.72 o 
  -3  -1   7        6.51        6.76      1.11 o 
  -2  -1   7     2031.02     1921.04     28.25 o 
  -1  -1   7     1052.13     1068.65     24.73 o 
   0  -1   7     2169.02     2755.64     47.59 o 
   1  -1   7     2019.78     2221.64     38.45 o 
   2  -1   7     3514.14     3806.17     65.30 o 
   3  -1   7       72.25       59.26      2.06 o 
   4  -1   7     2168.92     2334.28     34.05 o 
   5  -1   7        6.74        9.49      1.11 o 
   6  -1   7       42.16       45.26      2.55 o 
   7  -1   7       89.87       96.34      3.60 o 
   8  -1   7      421.19      428.98      9.72 o 
   9  -1   7      272.72      273.95      7.69 o 
  10  -1   7      654.57      733.26     15.66 o 
  11  -1   7      467.49      524.77     12.34 o 
  12  -1   7      424.30      442.78     13.44 o 
  13  -1   7       24.89       21.90      4.95 o 
 -11   0   7        8.47        1.75      5.25 o 
 -10   0   7      121.66      122.86      8.74 o 
  -9   0   7       37.04       35.30      4.20 o 
  -8   0   7      254.36      238.45     10.49 o 
  -7   0   7       71.91       60.26      4.35 o 
  -6   0   7      401.49      408.80      8.38 o 
  -5   0   7      248.27      233.54      4.98 o 
  -4   0   7     1443.42     1447.09     21.73 o 
  -3   0   7      275.09      263.92      4.98 o 
  -2   0   7      316.46      300.21      5.43 o 
  -1   0   7      196.21      189.45      3.67 o 
   0   0   7     2474.94     2528.03     36.69 o 
   1   0   7     1982.13     2353.74     34.30 o 
   2   0   7    17396.65    20171.39    287.22 o 
   3   0   7     1226.85     1279.39     19.09 o 
   4   0   7     2653.16     2993.36     48.72 o 
   5   0   7      108.47      118.70      2.97 o 
   6   0   7      204.97      223.02      6.06 o 
   7   0   7      504.00      509.39     10.54 o 
   8   0   7      590.78      655.93     13.05 o 
   9   0   7      712.70      741.07     15.08 o 
  10   0   7      619.69      623.27     15.92 o 
  11   0   7      239.04      220.36      9.21 o 
  12   0   7      329.68      306.76     10.46 o 
  13   0   7       11.27        6.50      4.20 o 
 -11   1   7        5.51        4.25      5.25 o 
 -10   1   7      377.53      388.42     18.36 o 
  -9   1   7      158.89      144.37      7.87 o 
  -8   1   7        7.54       18.41      3.71 o 
  -7   1   7        8.49        9.62      2.47 o 
  -6   1   7      750.48      795.58     14.72 o 
  -5   1   7      991.29      961.46     19.06 o 
  -4   1   7      543.91      496.47      9.84 o 
  -3   1   7       21.72       24.05      3.53 o 
  -2   1   7     4457.24     4474.83     64.33 o 
  -1   1   7       31.67       37.55      1.77 o 
   0   1   7     2510.18     2623.26     38.28 o 
   1   1   7     2139.90     2083.12     30.36 o 
   2   1   7     6186.24     6607.90     94.51 o 
   3   1   7     3359.99     3827.59     55.18 o 
   4   1   7      832.46      902.24     14.64 o 
   5   1   7     2776.26     3121.24     45.40 o 
   6   1   7       29.42       33.30      1.88 o 
   7   1   7      227.06      248.76      6.35 o 
   8   1   7      623.78      588.52     12.03 o 
   9   1   7      527.89      538.94     11.67 o 
  10   1   7       35.47       31.87      3.71 o 
  11   1   7      128.75      124.23      6.72 o 
  12   1   7      817.85      760.06     23.61 o 
  13   1   7       75.49       72.59      6.18 o 
 -11   2   7        5.22        0.00      6.12 o 
 -10   2   7       37.19       42.26      4.95 o 
  -9   2   7      239.46      244.44     15.74 o 
  -8   2   7      404.20      413.37     11.70 o 
  -7   2   7      468.13      419.64     13.12 o 
  -6   2   7       80.94       81.64      4.82 o 
  -5   2   7      307.50      242.03      7.17 o 
  -4   2   7      655.90      653.24     12.43 o 
  -3   2   7      339.73      309.22      6.35 o 
  -2   2   7      899.85      873.76     15.46 o 
  -1   2   7     2190.37     2111.55     34.88 o 
   0   2   7     3326.58     3202.33     52.65 o 
   1   2   7     2306.68     2399.77     34.77 o 
   2   2   7     6968.05     8398.94    119.93 o 
   3   2   7     5547.98     6181.69     88.45 o 
   4   2   7     3721.33     4293.02     62.38 o 
   5   2   7       97.73      106.36      3.03 o 
   6   2   7       42.09       47.26      1.88 o 
   7   2   7     1046.18     1071.23     29.02 o 
   8   2   7       10.31       13.31      2.02 o 
   9   2   7      301.68      283.04     13.12 o 
  10   2   7      133.32      129.87      6.72 o 
  11   2   7      762.33      815.12     21.86 o 
  12   2   7      164.29      182.49      7.97 o 
  13   2   7       10.80        9.62      3.71 o 
 -11   3   7       43.47       31.96      5.46 o 
 -10   3   7       82.44       86.42      6.72 o 
  -9   3   7      106.19      110.12      7.00 o 
  -8   3   7     1033.42      977.60     22.65 o 
  -7   3   7        2.91        7.00      3.71 o 
  -6   3   7      105.75      132.83      7.44 o 
  -5   3   7      477.00      420.60      8.61 o 
  -4   3   7      791.48      807.71     30.57 o 
  -3   3   7      103.00       98.28      5.44 o 
  -2   3   7      158.37      155.67      4.31 o 
  -1   3   7      974.79      977.91     17.11 o 
   0   3   7      561.47      592.33     10.74 o 
   1   3   7      224.48      205.96      7.44 o 
   2   3   7     2006.04     2026.68     30.12 o 
   3   3   7      488.93      572.69      9.15 o 
   4   3   7     7697.89     8881.50    127.13 o 
   5   3   7     1607.70     1703.27     25.42 o 
   6   3   7     1128.85     1154.77     17.76 o 
   7   3   7      917.94      987.21     15.64 o 
   8   3   7     1453.73     1630.29     36.09 o 
   9   3   7      955.18     1002.70     23.90 o 
  10   3   7      439.00      418.76     12.18 o 
  11   3   7      243.05      220.92      9.21 o 
  12   3   7        2.65        4.37      3.71 o 
  13   3   7      142.23      137.41      7.97 o 
 -10   4   7      311.82      338.17     15.74 o 
  -9   4   7       80.03       81.40      8.74 o 
  -8   4   7      310.74      347.98     10.46 o 
  -7   4   7     1659.86     1597.91     35.10 o 
  -6   4   7      286.94      328.37      9.66 o 
  -5   4   7       40.86       32.35      4.74 o 
  -4   4   7       32.19       38.74      2.55 o 
  -3   4   7      408.60      423.32      8.38 o 
  -2   4   7       64.01       67.23      3.03 o 
  -1   4   7       12.11       15.32      2.37 o 
   0   4   7      498.27      513.22      9.39 o 
   1   4   7     1641.10     1541.43     25.87 o 
   2   4   7      501.88      457.28      8.85 o 
   3   4   7      763.65      681.41     10.90 o 
   4   4   7      964.78     1021.15     15.64 o 
   5   4   7     4731.27     5292.33     76.46 o 
   6   4   7        1.11        0.00      1.77 o 
   7   4   7      936.60     1029.74     19.04 o 
   8   4   7      750.69      713.18     13.71 o 
   9   4   7      397.14      415.46     11.70 o 
  10   4   7      684.48      702.79     18.43 o 
  11   4   7       37.71       37.62      4.95 o 
  12   4   7       36.93       32.57      4.95 o 
  13   4   7      101.99       91.11      6.72 o 
 -10   5   7        2.27       -1.75      4.95 o 
  -9   5   7      256.64      279.07     10.46 o 
  -8   5   7      354.88      361.14     11.70 o 
  -7   5   7      183.89      203.95      7.97 o 
  -6   5   7      136.59      130.87      6.72 o 
  -5   5   7        3.44        1.53      2.24 o 
  -4   5   7      723.71      705.05     13.44 o 
  -3   5   7        1.45        5.25      2.47 o 
  -2   5   7       37.59       31.74      2.02 o 
  -1   5   7      533.78      512.56      9.72 o 
   0   5   7      162.30      137.66      4.04 o 
   1   5   7     1320.92     1257.55     21.82 o 
   2   5   7      115.94      117.97      3.20 o 
   3   5   7     3246.70     3500.32     50.93 o 
   4   5   7     1151.91     1404.28     21.12 o 
   5   5   7      807.19      798.94     18.62 o 
   6   5   7       13.61       14.14      2.02 o 
   7   5   7      995.46     1016.99     18.78 o 
   8   5   7       36.88       43.72      4.95 o 
   9   5   7       42.20       39.12      4.20 o 
  10   5   7      765.47      752.19     18.90 o 
  11   5   7      402.97      375.85     18.36 o 
  12   5   7        0.87        0.87      3.71 o 
  13   5   7       37.90       36.04      4.95 o 
  -9   6   7        0.68       -3.50      4.20 o 
  -8   6   7      200.36      194.13      8.39 o 
  -7   6   7      411.94      414.91     13.12 o 
  -6   6   7     1349.23     1308.32     29.60 o 
  -5   6   7      280.40      329.49     10.46 o 
  -4   6   7        3.79        8.53      2.24 o 
  -3   6   7     1388.49     1297.09     36.83 o 
  -2   6   7       40.87       33.67      5.25 o 
  -1   6   7      117.45      125.34      4.04 o 
   0   6   7      467.05      379.04     13.71 o 
   1   6   7     1124.64     1117.69     19.50 o 
   2   6   7       22.72       19.68      2.99 o 
   3   6   7       36.32       31.91      1.88 o 
   4   6   7      188.22      178.61      7.78 o 
   5   6   7       49.15       43.77      3.03 o 
   6   6   7     1173.82     1251.11     22.45 o 
   7   6   7      177.78      167.35      5.33 o 
   8   6   7       36.79       41.60      3.03 o 
   9   6   7      454.34      465.61     10.81 o 
  10   6   7      470.91      472.51     13.44 o 
  11   6   7      136.57      120.67      6.72 o 
  12   6   7      551.84      541.26     15.93 o 
  13   6   7       98.52       99.18      6.72 o 
  -9   7   7        0.33       -3.50      5.25 o 
  -8   7   7      155.07      170.15      8.39 o 
  -7   7   7      846.70      832.68     20.91 o 
  -6   7   7      512.05      579.44     15.42 o 
  -5   7   7     1293.64     1259.05     28.36 o 
  -4   7   7       43.68       32.06      3.28 o 
  -3   7   7      275.90      285.90      7.07 o 
  -2   7   7       34.87       28.73      3.03 o 
  -1   7   7      186.47      208.84      6.35 o 
   0   7   7      488.53      486.86      9.72 o 
   1   7   7      271.48      245.16      8.74 o 
   2   7   7        2.17        7.00      2.02 o 
   3   7   7      797.26      744.00     16.66 o 
   4   7   7      166.19      144.92      4.63 o 
   5   7   7      390.09      384.00      8.71 o 
   6   7   7        2.94        6.34      2.24 o 
   7   7   7      192.66      198.68      6.43 o 
   8   7   7      288.15      270.33      7.69 o 
   9   7   7      312.83      318.69      8.38 o 
  10   7   7      524.14      546.11     15.42 o 
  11   7   7       17.30       14.74      4.20 o 
  12   7   7      473.59      455.44     14.69 o 
  13   7   7        1.08       -1.75      7.00 o 
  -8   8   7        7.51        0.00      7.87 o 
  -7   8   7      138.70      155.57      7.97 o 
  -6   8   7       48.86       38.86      5.46 o 
  -5   8   7      670.07      673.40     23.61 o 
  -4   8   7      119.37      121.70      6.72 o 
  -3   8   7       65.84       48.30      3.28 o 
  -2   8   7        7.89        9.62      3.09 o 
  -1   8   7      458.46      462.19      9.72 o 
   0   8   7       77.99       67.51      3.60 o 
   1   8   7      375.97      359.26      8.08 o 
   2   8   7      878.82      808.30     18.55 o 
   3   8   7     1664.14     1678.40     34.63 o 
   4   8   7       10.99        6.30      2.91 o 
   5   8   7        3.14        2.40      2.24 o 
   6   8   7     1129.71     1164.81     32.58 o 
   7   8   7      269.46      270.51      7.69 o 
   8   8   7       37.07       55.84      4.04 o 
   9   8   7        0.27       -2.55      2.55 o 
  10   8   7      478.86      439.69     13.44 o 
  11   8   7       48.54       47.28      4.95 o 
  12   8   7       93.73       81.88      6.72 o 
  -7   9   7       79.51       78.05      7.00 o 
  -6   9   7      111.69      104.02     12.24 o 
  -5   9   7      278.86      269.59     17.49 o 
  -4   9   7      385.20      371.33     35.85 o 
  -3   9   7      333.77      358.95      8.71 o 
  -2   9   7        1.62        1.50      2.55 o 
  -1   9   7      554.87      540.22     11.41 o 
   0   9   7     1179.07     1111.09     20.14 o 
   1   9   7      625.86      619.15     15.42 o 
   2   9   7      885.27      914.89     20.38 o 
   3   9   7       16.01       11.66      3.13 o 
   4   9   7      513.51      508.51     12.94 o 
   5   9   7       61.08       61.21      4.20 o 
   6   9   7      126.17      108.20      4.85 o 
   7   9   7      136.85      134.97      5.33 o 
   8   9   7        1.61       -2.55      2.55 o 
   9   9   7       52.44       56.27      7.08 o 
  10   9   7       12.46        4.77      3.28 o 
  11   9   7        0.19        5.25      5.25 o 
  12   9   7      388.48      395.25     20.99 o 
  -6  10   7       63.75       74.62      6.72 o 
  -5  10   7      398.17      379.37     29.73 o 
  -4  10   7       47.26       43.23      5.46 o 
  -3  10   7      782.90      797.76     25.36 o 
  -2  10   7      115.84      108.61      5.66 o 
  -1  10   7      159.87      166.45      6.06 o 
   0  10   7      540.65      533.01     14.18 o 
   1  10   7        5.92        5.50      4.20 o 
   2  10   7      453.64      439.32     11.70 o 
   3  10   7       15.99       13.97      4.37 o 
   4  10   7      151.75      162.06      7.12 o 
   5  10   7       71.77       73.37      7.87 o 
   6  10   7       60.46       57.33      8.74 o 
   7  10   7        2.42        0.13      2.69 o 
   8  10   7      137.67      137.24      6.06 o 
   9  10   7        6.28        3.97      3.28 o 
  10  10   7      223.75      248.17     10.68 o 
  11  10   7        3.45        1.75      4.20 o 
  -5  11   7      158.32      165.16      8.39 o 
  -4  11   7       46.49       44.42      5.46 o 
  -3  11   7       99.09       87.92      6.72 o 
  -2  11   7       39.62       40.30      4.95 o 
  -1  11   7        3.14        2.75      4.20 o 
   0  11   7        0.78       -4.20      4.20 o 
   1  11   7        5.16        3.00      4.20 o 
   2  11   7      586.81      579.91     15.42 o 
   3  11   7      325.12      338.16     15.74 o 
   4  11   7      236.95      242.51      9.21 o 
   5  11   7       16.22       18.57      4.20 o 
   6  11   7      345.00      332.04     16.61 o 
   7  11   7        1.46        2.50      4.20 o 
   8  11   7      225.57      245.03     19.24 o 
   9  11   7      157.18      171.80      8.75 o 
  10  11   7      115.78      121.08      6.35 o 
  -4  12   7        0.28       -2.19      5.25 o 
  -3  12   7      149.71      148.66     10.49 o 
  -2  12   7      108.31      108.43      8.74 o 
  -1  12   7        2.35       -2.25      4.20 o 
   0  12   7      141.37      143.43     11.37 o 
   1  12   7      189.05      202.85     14.87 o 
   2  12   7      341.98      383.86     27.11 o 
   3  12   7        0.50       -4.37      4.37 o 
   4  12   7      896.86      948.30     22.85 o 
   5  12   7        0.33        0.75      7.00 o 
   6  12   7       93.44      112.25     17.49 o 
   7  12   7      137.16      165.96      9.21 o 
   8  12   7        2.00        1.25      4.20 o 
   9  12   7       58.50       51.14      5.46 o 
  -2  13   7        2.22       -5.25      5.25 o 
  -1  13   7       92.70      104.42      7.42 o 
   0  13   7       99.36       92.98      6.72 o 
   1  13   7        2.09        2.84      4.50 o 
   2  13   7      268.67      278.36     10.46 o 
   3  13   7        5.14        5.68      5.25 o 
   4  13   7      204.22      246.71     10.46 o 
   5  13   7       16.41       25.23      6.12 o 
   6  13   7       39.70       40.59      5.46 o 
   7  13   7       17.45       15.93      5.46 o 
   0  14   7        0.50        1.75      8.74 o 
   1  14   7       27.29       26.78      5.46 o 
   2  14   7       62.37       80.17      6.72 o 
   3  14   7        4.94        1.53      4.50 o 
   4  14   7       75.23       69.96      8.74 o 
   5  14   7        5.06        0.00      7.00 o 
  -2 -12   8      172.15      164.40     12.24 o 
  -1 -12   8       19.73       13.99      7.00 o 
   0 -12   8       16.52       10.49      7.00 o 
  -4 -11   8       32.61       31.58      4.95 o 
  -3 -11   8      129.67      134.76      7.42 o 
  -2 -11   8       30.09       23.90      4.95 o 
  -1 -11   8      104.69       98.08      6.72 o 
   0 -11   8        1.42       -2.62      3.71 o 
   1 -11   8        1.05        0.00      5.25 o 
   2 -11   8        0.86       -1.75      5.25 o 
   3 -11   8        6.97       -1.75      6.12 o 
   4 -11   8        0.05       -4.20      4.20 o 
   5 -11   8       43.46       43.72      8.74 o 
  -6 -10   8       22.57       23.49      5.25 o 
  -5 -10   8       18.42       11.24      5.25 o 
  -4 -10   8       75.12       85.73      6.18 o 
  -3 -10   8      154.53      165.00      7.97 o 
  -2 -10   8        3.88        3.50      3.71 o 
  -1 -10   8      564.01      567.13     15.93 o 
   0 -10   8        1.95        2.62      3.71 o 
   1 -10   8      131.34      144.40      6.42 o 
   2 -10   8       25.92       11.15      7.87 o 
   3 -10   8      109.42      107.89      7.12 o 
   4 -10   8       66.50       63.73      6.12 o 
   5 -10   8       16.88       18.46      5.46 o 
   6 -10   8      298.98      318.07     35.85 o 
  -7  -9   8        0.40       -3.50      3.71 o 
  -6  -9   8      153.89      160.44      7.97 o 
  -5  -9   8        2.12        1.75      3.71 o 
  -4  -9   8      183.27      174.89      7.97 o 
  -3  -9   8      328.65      343.19     11.70 o 
  -2  -9   8      160.67      155.97      7.42 o 
  -1  -9   8      335.81      327.46     10.46 o 
   0  -9   8       74.38       80.75      5.05 o 
   1  -9   8      281.92      252.81      7.69 o 
   2  -9   8      109.56      112.15      5.33 o 
   3  -9   8        3.85       -5.60      7.00 o 
   4  -9   8      424.44      441.08     41.97 o 
   5  -9   8        6.34       11.74      4.20 o 
   6  -9   8        1.23        1.50      4.20 o 
   7  -9   8        6.43        5.50      4.20 o 
   8  -9   8       12.46       10.49      7.00 o 
  -8  -8   8       15.20       14.74      4.20 o 
  -7  -8   8       22.57       26.11      4.95 o 
  -6  -8   8      123.65      120.67      7.42 o 
  -5  -8   8      130.33      129.44      7.42 o 
  -4  -8   8        8.14        7.87      3.71 o 
  -3  -8   8      229.94      217.83      8.66 o 
  -2  -8   8        6.64        3.15      2.91 o 
  -1  -8   8      465.57      457.23     12.55 o 
   0  -8   8       65.61       60.18      4.04 o 
   1  -8   8      234.09      216.62      6.68 o 
   2  -8   8       60.45       58.37      3.60 o 
   3  -8   8       84.66       73.24      5.46 o 
   4  -8   8       34.02       37.62      4.95 o 
   5  -8   8        1.46       -1.50      4.20 o 
   6  -8   8      415.76      455.40     33.23 o 
   7  -8   8       76.33       80.93      6.72 o 
   8  -8   8        2.85        2.00      4.20 o 
   9  -8   8       11.04       10.49      7.00 o 
  -9  -7   8      199.05      236.57     10.49 o 
  -8  -7   8       20.33       19.38      4.95 o 
  -7  -7   8       54.72       47.80      5.25 o 
  -6  -7   8        8.46        6.12      3.71 o 
  -5  -7   8       59.04       61.26      4.95 o 
  -4  -7   8        0.77       -1.75      2.91 o 
  -3  -7   8        2.75       -0.70      2.91 o 
  -2  -7   8        0.15       -0.44      2.24 o 
  -1  -7   8     1230.46     1241.33     23.46 o 
   0  -7   8       61.24       73.81      5.27 o 
   1  -7   8     1085.94     1067.69     21.64 o 
   2  -7   8      203.45      195.08      6.35 o 
   3  -7   8      903.31      908.89     33.23 o 
   4  -7   8       11.28       11.37      3.71 o 
   5  -7   8        4.90        2.10      2.91 o 
   6  -7   8     1220.96     1233.61     30.92 o 
   7  -7   8       16.65       20.99      4.95 o 
   8  -7   8      428.21      399.07     21.86 o 
   9  -7   8       23.03       28.69      5.46 o 
  10  -7   8        1.02        3.50      5.25 o 
 -10  -6   8        4.57       12.24      7.00 o 
  -9  -6   8      113.72      125.35      7.42 o 
  -8  -6   8        0.66       -2.62      3.71 o 
  -7  -6   8       45.14       44.00      4.95 o 
  -6  -6   8        1.47       -0.70      2.91 o 
  -5  -6   8       39.61       39.37      3.71 o 
  -4  -6   8        0.12        0.00      2.24 o 
  -3  -6   8       69.52       70.16      4.04 o 
  -2  -6   8     1053.59     1044.07     20.14 o 
  -1  -6   8      410.58      409.73      9.39 o 
   0  -6   8      109.35      110.13      4.31 o 
   1  -6   8     2544.06     2489.95     44.22 o 
   2  -6   8      286.57      288.89     13.27 o 
   3  -6   8        1.98        0.87      2.24 o 
   4  -6   8      380.86      374.13     16.61 o 
   5  -6   8       21.94       21.90      3.71 o 
   6  -6   8      207.82      192.25      9.62 o 
   7  -6   8      168.75      168.18      7.97 o 
   8  -6   8      301.54      340.34     12.37 o 
   9  -6   8       18.94       18.46      7.00 o 
  10  -6   8        0.82        5.47      4.50 o 
  -9  -5   8      282.91      317.17     13.99 o 
  -8  -5   8       18.21       19.82      4.37 o 
  -7  -5   8      198.25      221.32      8.66 o 
  -6  -5   8       63.52       58.71      4.95 o 
  -5  -5   8      224.94      218.15      6.35 o 
  -4  -5   8       96.04      106.41      4.04 o 
  -3  -5   8      105.13      103.80      5.09 o 
  -2  -5   8      728.36      734.96     14.79 o 
  -1  -5   8     1074.80     1066.70     20.14 o 
   0  -5   8       27.24       24.91      2.24 o 
   1  -5   8       29.65       25.58      3.04 o 
   2  -5   8      128.59      101.96      4.31 o 
   3  -5   8      155.93      160.48      4.85 o 
   4  -5   8        3.56        5.03      2.94 o 
   5  -5   8        3.42        5.95      2.91 o 
   6  -5   8      842.70      888.61     22.85 o 
   7  -5   8       10.39        8.74      3.71 o 
   8  -5   8      815.43      878.54     35.85 o 
   9  -5   8        2.71        0.50      4.20 o 
  10  -5   8      124.87      132.45      8.39 o 
  11  -5   8        2.85       -2.50      4.20 o 
  -9  -4   8      294.52      328.79     15.74 o 
  -8  -4   8        0.07       -0.35      2.91 o 
  -7  -4   8      570.49      607.30     15.93 o 
  -6  -4   8       86.28       86.35      4.63 o 
  -5  -4   8      236.13      216.99      6.06 o 
  -4  -4   8      274.10      255.20      6.68 o 
  -3  -4   8       22.21       25.40      3.08 o 
  -2  -4   8      995.68      935.32     18.12 o 
  -1  -4   8      116.54      115.26      5.40 o 
   0  -4   8      115.08       93.94      5.07 o 
   1  -4   8      727.35      640.83     24.49 o 
   2  -4   8       15.49       16.68      2.25 o 
   3  -4   8     1772.12     1790.20     32.08 o 
   4  -4   8      143.12      143.49      6.18 o 
   5  -4   8      165.58      153.92      6.18 o 
   6  -4   8       59.07       72.59      4.95 o 
   7  -4   8        2.40        6.12      3.71 o 
   8  -4   8     1646.86     1597.76     38.28 o 
   9  -4   8      311.83      350.27     21.86 o 
  10  -4   8      721.47      709.07     34.10 o 
  11  -4   8       99.05      101.18      7.87 o 
  12  -4   8       63.91       87.00      7.42 o 
  -8  -3   8      153.83      166.14     10.49 o 
  -7  -3   8      745.36      773.91     26.59 o 
  -6  -3   8        3.11        3.25      2.55 o 
  -5  -3   8       56.14       54.89      3.03 o 
  -4  -3   8      901.59      830.38     20.94 o 
  -3  -3   8       75.00       74.27      3.60 o 
  -2  -3   8        2.66        2.19      1.43 o 
  -1  -3   8      765.30      791.81     15.08 o 
   0  -3   8      112.18      129.53      4.04 o 
   1  -3   8     2163.68     2153.50     37.86 o 
   2  -3   8        5.99        5.83      2.02 o 
   3  -3   8      189.11      180.49     14.87 o 
   4  -3   8       49.89       53.07      3.28 o 
   5  -3   8      159.47      166.87      6.72 o 
   6  -3   8      168.41      190.65      7.42 o 
   7  -3   8      821.57      823.94     21.61 o 
   8  -3   8     1039.08     1046.94     26.57 o 
   9  -3   8      124.79      119.61      5.66 o 
  10  -3   8       13.80       18.36      4.95 o 
  11  -3   8       58.17       69.18      6.18 o 
  12  -3   8       22.55       25.20      5.46 o 
  -8  -2   8        8.31        7.00      3.71 o 
  -7  -2   8      360.80      379.51     15.74 o 
  -6  -2   8      128.05      116.70      4.63 o 
  -5  -2   8      976.47      962.23     18.12 o 
  -4  -2   8      117.76      117.91      5.53 o 
  -3  -2   8       29.45       28.06      2.02 o 
  -2  -2   8     2080.96     1899.14     33.52 o 
  -1  -2   8      156.10      158.85      4.31 o 
   0  -2   8      911.79      852.78     16.09 o 
   1  -2   8       86.25       70.49      4.20 o 
   2  -2   8       82.53       82.50      4.05 o 
   3  -2   8        2.24        6.12      1.43 o 
   4  -2   8      103.68       92.36      4.13 o 
   5  -2   8      653.30      629.37     12.59 o 
   6  -2   8       99.96       88.84      4.45 o 
   7  -2   8       80.76       81.56      3.60 o 
   8  -2   8      251.01      257.50      7.20 o 
   9  -2   8       68.48       70.78      4.04 o 
  10  -2   8      823.72      877.69     17.70 o 
  11  -2   8        3.46        8.90      3.28 o 
  12  -2   8        7.99        8.22      3.60 o 
  13  -2   8       98.61       94.44      8.74 o 
  -9  -1   8       49.68       54.22      7.00 o 
  -8  -1   8        1.28        2.62      3.71 o 
  -7  -1   8      739.71      746.89     14.45 o 
  -6  -1   8      102.56      110.00      4.99 o 
  -5  -1   8     1224.35     1247.14     19.09 o 
  -4  -1   8     1524.14     1485.74     22.61 o 
  -3  -1   8        5.19        3.85      1.17 o 
  -2  -1   8     2305.62     2204.79     32.37 o 
  -1  -1   8      243.13      197.42      5.31 o 
   0  -1   8     1700.88     1716.27     30.48 o 
   1  -1   8        5.27        5.45      1.17 o 
   2  -1   8      842.50      901.13     17.83 o 
   3  -1   8      411.11      445.80     10.68 o 
   4  -1   8       71.58       84.37      3.28 o 
   5  -1   8        0.84        3.79      1.11 o 
   6  -1   8       74.01       78.70      3.60 o 
   7  -1   8        2.56        2.91      2.02 o 
   8  -1   8       56.66       51.16      3.28 o 
   9  -1   8      184.31      186.90      6.24 o 
  10  -1   8     1074.99     1016.43     19.99 o 
  11  -1   8      521.91      554.69     13.05 o 
  12  -1   8      256.12      231.85      9.21 o 
  13  -1   8      124.75      123.30      7.42 o 
 -11   0   8       14.85       13.99      7.00 o 
 -10   0   8        2.31       -2.62      3.71 o 
  -9   0   8        4.27        5.00      4.20 o 
  -8   0   8      561.39      577.14     19.24 o 
  -7   0   8     1143.66     1121.04     20.14 o 
  -6   0   8      281.85      290.03      7.36 o 
  -5   0   8       17.91       11.87      2.24 o 
  -4   0   8      796.67      780.84     12.40 o 
  -3   0   8       78.34       71.32      2.78 o 
  -2   0   8       13.31       14.39      2.02 o 
  -1   0   8     1496.70     1485.83     22.15 o 
   0   0   8     1933.56     1718.69     25.61 o 
   1   0   8       14.26       20.00      1.11 o 
   2   0   8     1066.48     1430.35     21.48 o 
   3   0   8      201.02      192.25      4.08 o 
   4   0   8      305.52      344.68      7.07 o 
   5   0   8       41.88       34.17      1.75 o 
   6   0   8      419.40      408.15      7.39 o 
   7   0   8      793.36      784.99     21.08 o 
   8   0   8      185.77      190.86      5.66 o 
   9   0   8      403.49      413.44      9.72 o 
  10   0   8      112.19      104.63      5.05 o 
  11   0   8      293.55      300.81     10.46 o 
  12   0   8       13.08       13.49      4.20 o 
  13   0   8       40.70       34.98      4.95 o 
 -11   1   8       21.01       22.35      4.95 o 
 -10   1   8      166.61      168.91      7.97 o 
  -9   1   8      323.22      312.01     10.46 o 
  -8   1   8      496.09      477.14     12.94 o 
  -7   1   8       43.70       29.95      3.28 o 
  -6   1   8      150.44      178.66      5.33 o 
  -5   1   8      610.97      563.18     16.07 o 
  -4   1   8      131.72      117.51      4.04 o 
  -3   1   8       71.87       71.62      5.75 o 
  -2   1   8     1410.32     1393.16     23.46 o 
  -1   1   8       45.50       55.82      2.06 o 
   0   1   8     4507.63     4459.58     64.33 o 
   1   1   8     2379.65     2421.69     35.64 o 
   2   1   8     1632.45     1508.40     22.61 o 
   3   1   8      368.87      404.98      9.09 o 
   4   1   8     1565.24     1716.39     25.61 o 
   5   1   8     2662.40     2918.91     42.76 o 
   6   1   8      478.57      508.85      8.44 o 
   7   1   8      421.76      424.58      8.98 o 
   8   1   8      438.83      427.97     22.38 o 
   9   1   8      263.66      289.20      7.36 o 
  10   1   8      233.29      255.14     13.12 o 
  11   1   8       10.06       10.49      3.71 o 
  12   1   8        0.15       -2.62      4.37 o 
  13   1   8       70.32       80.45      6.18 o 
 -11   2   8       24.64       24.68      7.00 o 
 -10   2   8       64.54       67.87      5.46 o 
  -9   2   8        2.91        1.50      4.20 o 
  -8   2   8      100.34      108.99      6.72 o 
  -7   2   8        0.14       -1.75      3.50 o 
  -6   2   8        4.30        0.87      2.24 o 
  -5   2   8      548.59      497.52     10.11 o 
  -4   2   8      180.27      197.51      5.33 o 
  -3   2   8     1054.85     1047.37     18.39 o 
  -2   2   8     4546.45     4589.70     74.83 o 
  -1   2   8      421.25      373.01      7.36 o 
   0   2   8     2155.00     2074.32     34.88 o 
   1   2   8     2862.37     2861.57     41.70 o 
   2   2   8     2438.48     2807.44     41.09 o 
   3   2   8      108.72       76.52      2.62 o 
   4   2   8        6.58       13.12      2.27 o 
   5   2   8       79.91       86.04      2.88 o 
   6   2   8       38.40       39.30      1.88 o 
   7   2   8      132.72      146.70      3.86 o 
   8   2   8       23.29       29.55      2.55 o 
   9   2   8      195.80      181.32      6.72 o 
  10   2   8      484.06      492.58     13.44 o 
  11   2   8      283.81      282.02     10.46 o 
  12   2   8      259.86      252.14      9.89 o 
  13   2   8       75.19       74.59      6.18 o 
 -10   3   8       67.47       64.12      5.46 o 
  -9   3   8       66.02       61.91      5.46 o 
  -8   3   8      186.32      186.04      7.97 o 
  -7   3   8       93.38       70.84      4.95 o 
  -6   3   8      314.23      343.66      9.89 o 
  -5   3   8      149.66      151.11      5.33 o 
  -4   3   8     1002.82      994.17     17.77 o 
  -3   3   8        1.21       -0.58      2.02 o 
  -2   3   8       68.53       64.35      3.28 o 
  -1   3   8     2913.20     2995.53     49.34 o 
   0   3   8      449.78      411.80      8.38 o 
   1   3   8     1013.83      962.82     16.75 o 
   2   3   8       69.78       57.74      4.29 o 
   3   3   8      307.02      345.04      6.12 o 
   4   3   8      788.61     1028.12     15.84 o 
   5   3   8        4.33        7.00      1.75 o 
   6   3   8      344.42      364.13      6.91 o 
   7   3   8     1211.71     1262.87     19.52 o 
   8   3   8      331.61      368.47     10.46 o 
   9   3   8      717.88      761.55     18.90 o 
  10   3   8      222.06      224.86      9.62 o 
  11   3   8      146.93      147.09      7.42 o 
  12   3   8        0.41       -3.71      3.71 o 
  13   3   8       18.68       20.22      4.95 o 
 -10   4   8      334.21      350.05     13.99 o 
  -9   4   8       40.17       43.57      5.46 o 
  -8   4   8      104.61      103.91      6.72 o 
  -7   4   8        0.81        7.87      6.12 o 
  -6   4   8     1801.95     1723.37     36.85 o 
  -5   4   8      112.87       78.31      6.12 o 
  -4   4   8      334.63      303.41      7.36 o 
  -3   4   8      182.05      202.54      5.69 o 
  -2   4   8       24.69       24.73      2.02 o 
  -1   4   8      272.89      281.05      6.35 o 
   0   4   8       59.73       60.01      3.43 o 
   1   4   8     1163.90     1073.66     18.78 o 
   2   4   8     3729.21     3499.88     76.14 o 
   3   4   8      732.94      700.84     11.08 o 
   4   4   8        8.85        6.30      1.32 o 
   5   4   8     2133.62     2189.70     32.36 o 
   6   4   8     1044.00     1151.45     18.01 o 
   7   4   8     1214.10     1291.00     23.10 o 
   8   4   8     2633.66     2768.04     47.08 o 
   9   4   8      528.56      562.59     14.69 o 
  10   4   8      381.28      385.46     17.49 o 
  11   4   8       35.13       33.80      4.20 o 
  12   4   8       78.55       74.28      8.74 o 
  13   4   8       18.77       19.24      8.74 o 
  -9   5   8      337.92      349.97     11.70 o 
  -8   5   8       93.13      107.82     10.49 o 
  -7   5   8       17.84       19.71      4.20 o 
  -6   5   8       54.88       65.60      4.95 o 
  -5   5   8      228.51      215.60      6.35 o 
  -4   5   8       11.45       10.63      2.47 o 
  -3   5   8      129.99      105.07      4.04 o 
  -2   5   8       32.03       34.75      2.24 o 
  -1   5   8       17.88       15.04      2.72 o 
   0   5   8     1606.56     1562.87     26.50 o 
   1   5   8     1024.92      964.90     17.11 o 
   2   5   8      292.55      272.55      6.12 o 
   3   5   8     2685.12     2702.39     39.60 o 
   4   5   8     1227.99     1400.36     21.12 o 
   5   5   8       93.23       88.32      3.20 o 
   6   5   8      879.91      943.34     33.64 o 
   7   5   8      404.39      443.07      9.39 o 
   8   5   8      259.45      271.28      7.36 o 
   9   5   8       10.70        3.15      2.91 o 
  10   5   8      274.76      291.52     10.46 o 
  11   5   8      160.30      152.28     16.61 o 
  12   5   8       50.38       39.84      4.95 o 
  13   5   8        0.39        2.62      3.71 o 
  -9   6   8      287.83      330.54     17.49 o 
  -8   6   8      278.33      268.89     10.46 o 
  -7   6   8       85.88       75.89      5.46 o 
  -6   6   8       14.78       17.91      4.20 o 
  -5   6   8     1487.31     1386.38     30.84 o 
  -4   6   8      455.70      472.53     10.00 o 
  -3   6   8       22.62       19.24      2.55 o 
  -2   6   8      255.03      230.47      6.06 o 
  -1   6   8      840.11      840.53     15.46 o 
   0   6   8      349.46      337.54      7.36 o 
   1   6   8      943.35      985.71     17.48 o 
   2   6   8        0.75        2.33      3.02 o 
   3   6   8      686.17      641.63     12.12 o 
   4   6   8        2.29        8.16      2.02 o 
   5   6   8       25.14       31.18      2.24 o 
   6   6   8     1445.44     1543.75     27.16 o 
   7   6   8       27.70       24.82      3.03 o 
   8   6   8     1097.97     1210.54     22.08 o 
   9   6   8      389.99      383.76     14.60 o 
  10   6   8      161.69      140.63      6.72 o 
  11   6   8      214.40      224.61     13.99 o 
  12   6   8      350.58      362.60     15.74 o 
  13   6   8        0.86        0.00      3.71 o 
  -8   7   8      171.73      181.89      9.21 o 
  -7   7   8      488.48      529.98     15.42 o 
  -6   7   8      449.18      445.14     12.94 o 
  -5   7   8        7.68       10.49      3.71 o 
  -4   7   8      143.70      117.92      5.05 o 
  -3   7   8      228.17      264.11      7.07 o 
  -2   7   8      420.17      418.58      9.39 o 
  -1   7   8        2.80        5.95      2.91 o 
   0   7   8     1243.74     1243.58     21.82 o 
   1   7   8     1079.86     1114.75     19.79 o 
   2   7   8      154.09      117.18      4.31 o 
   3   7   8      237.34      225.96     16.61 o 
   4   7   8        6.87        8.39      2.91 o 
   5   7   8      889.61      858.99     16.09 o 
   6   7   8        9.34        3.94      2.24 o 
   7   7   8       24.16       11.44      3.49 o 
   8   7   8     1129.92     1138.56     28.45 o 
   9   7   8      603.95      652.79     23.19 o 
  10   7   8      880.20      906.71     36.73 o 
  11   7   8        0.86        0.00      3.71 o 
  12   7   8      626.16      603.23     17.18 o 
  -7   8   8      460.91      480.26     19.24 o 
  -6   8   8        4.53       -1.50      4.37 o 
  -5   8   8      178.04      189.89      7.97 o 
  -4   8   8        5.16        6.12      3.71 o 
  -3   8   8      137.50      125.15      5.05 o 
  -2   8   8      360.31      350.58      8.38 o 
  -1   8   8       22.57       23.52      3.03 o 
   0   8   8        0.38        0.44      2.58 o 
   1   8   8       14.16       13.99      2.24 o 
   2   8   8       20.96        7.70      3.50 o 
   3   8   8     1668.15     1616.43     33.99 o 
   4   8   8        6.52        2.10      2.91 o 
   5   8   8        7.29        4.55      5.25 o 
   6   8   8        6.91       11.74      2.55 o 
   7   8   8       68.40       95.53      4.63 o 
   8   8   8      253.50      287.45     14.99 o 
   9   8   8        7.56        9.54      3.28 o 
  10   8   8      747.28      730.06     19.67 o 
  11   8   8       53.23       42.87      4.95 o 
  12   8   8       15.77       13.12      4.95 o 
  -7   9   8      258.74      280.15     13.12 o 
  -6   9   8       41.19       37.43      5.46 o 
  -5   9   8      215.74      200.87     13.12 o 
  -4   9   8        2.13       -1.75      3.71 o 
  -3   9   8      812.96      793.63     15.74 o 
  -2   9   8        0.21        0.50      2.55 o 
  -1   9   8       85.98       87.87      4.63 o 
   0   9   8      962.63      904.17     17.11 o 
   1   9   8      465.96      478.45     12.37 o 
   2   9   8      803.73      824.35     19.14 o 
   3   9   8       48.60       53.53      7.00 o 
   4   9   8       87.97       85.35      5.46 o 
   5   9   8        1.25        4.55      2.91 o 
   6   9   8       27.42       38.49      6.12 o 
   7   9   8       34.38       38.36      3.28 o 
   8   9   8      757.90      782.39     38.90 o 
   9   9   8        1.20        2.91      3.03 o 
  10   9   8      403.51      388.43     16.04 o 
  11   9   8       16.91        9.74      4.20 o 
  12   9   8      103.73      118.92     12.24 o 
  -6  10   8      146.30      153.89     13.12 o 
  -5  10   8      177.38      178.50     11.37 o 
  -4  10   8       22.14       19.82      4.37 o 
  -3  10   8      206.29      215.23      9.21 o 
  -2  10   8        6.96        7.15      3.28 o 
  -1  10   8       34.86       30.15      3.60 o 
   0  10   8     1074.25     1088.22     24.09 o 
   1  10   8       10.01       11.74      4.20 o 
   2  10   8      758.64      789.47     19.14 o 
   3  10   8       10.15       11.99      4.37 o 
   4  10   8       43.58       46.55      7.00 o 
   5  10   8      104.07       93.17     10.49 o 
   6  10   8        1.38        5.75      4.20 o 
   7  10   8        0.67       -0.75      4.20 o 
   8  10   8      157.80      121.13      6.72 o 
   9  10   8        1.09        2.23      3.41 o 
  10  10   8      246.97      297.53     10.36 o 
  11  10   8        4.31       -5.25      5.25 o 
  -5  11   8      366.92      409.24     20.99 o 
  -4  11   8        3.88        1.25      4.20 o 
  -3  11   8       12.96       13.99      7.00 o 
  -2  11   8      110.36      126.02      7.42 o 
  -1  11   8      162.13      161.22      7.97 o 
   0  11   8      221.78      219.75     14.87 o 
   1  11   8       25.15       21.49      4.37 o 
   2  11   8      310.18      326.27     10.46 o 
   3  11   8      103.27      102.67      6.72 o 
   4  11   8        1.36        5.50      4.20 o 
   5  11   8       52.96       45.46      5.46 o 
   6  11   8      151.90      164.15      7.97 o 
   7  11   8        0.04       -3.75      4.20 o 
   8  11   8        2.80       13.99      4.20 o 
   9  11   8      199.75      204.61     11.37 o 
  10  11   8      186.57      218.94     10.46 o 
  -4  12   8        1.25       -1.75      8.74 o 
  -3  12   8       92.24       78.70      8.74 o 
  -2  12   8        8.13        5.25      5.25 o 
  -1  12   8      152.83      156.77      7.97 o 
   0  12   8      151.98      136.48     11.37 o 
   1  12   8       52.10       51.99      8.74 o 
   2  12   8      423.87      454.93     16.61 o 
   3  12   8        4.06        1.00      5.25 o 
   4  12   8      412.11      418.79     20.99 o 
   5  12   8        0.18        2.25      8.74 o 
   6  12   8       52.46       73.77      7.87 o 
   7  12   8      170.79      190.78      9.21 o 
   8  12   8       29.02       20.99      5.46 o 
   9  12   8       45.71       55.96     10.49 o 
  -1  13   8        3.45        2.84      4.50 o 
   0  13   8       50.18       53.74     10.49 o 
   1  13   8        5.25        5.25      4.50 o 
   2  13   8      219.04      213.56     22.74 o 
   3  13   8       30.44       37.20      5.46 o 
   4  13   8      475.66      578.26     34.10 o 
   5  13   8        2.23        5.90      4.50 o 
   6  13   8        2.36        0.00      4.50 o 
   7  13   8       29.93       31.48      7.00 o 
   1  14   8        0.21        5.25      8.74 o 
  -3 -11   9      244.38      271.08     15.74 o 
  -2 -11   9       41.29       23.90      4.95 o 
  -1 -11   9       44.92       38.79      4.95 o 
   0 -11   9        0.03       -4.37      4.37 o 
   1 -11   9        0.76       -1.75      5.25 o 
   2 -11   9       34.62       24.48      7.00 o 
   3 -11   9       26.45       17.68      5.46 o 
   4 -11   9       49.00       41.97      8.74 o 
  -5 -10   9       50.78       54.22      8.74 o 
  -4 -10   9       70.79       66.87      6.18 o 
  -3 -10   9       48.40       44.35      5.25 o 
  -2 -10   9       12.85       16.49      4.20 o 
  -1 -10   9       32.18       33.23      4.95 o 
   0 -10   9      333.39      301.58     10.46 o 
   1 -10   9        6.54        5.25      3.71 o 
   2 -10   9       24.99       30.14      4.95 o 
   3 -10   9       46.82       49.71      7.00 o 
   4 -10   9       18.92       14.67      4.20 o 
   5 -10   9       40.10       46.55      5.46 o 
  -7  -9   9        0.49       -1.75      5.25 o 
  -6  -9   9       21.53       23.90      4.95 o 
  -5  -9   9       31.25       33.60      4.95 o 
  -4  -9   9       55.81       57.77      4.95 o 
  -3  -9   9      320.74      334.27     11.13 o 
  -2  -9   9       16.43       17.99      4.20 o 
  -1  -9   9      353.54      346.41     11.70 o 
   0  -9   9      240.20      232.44      9.44 o 
   1  -9   9      392.67      376.80     19.56 o 
   2  -9   9      145.56      144.42      7.97 o 
   3  -9   9        2.74       -7.87      9.62 o 
   4  -9   9      115.50      114.74      8.74 o 
   5  -9   9        7.98        4.00      4.20 o 
   6  -9   9        9.11        4.00      4.20 o 
   7  -9   9        1.90        0.50      4.20 o 
  -8  -8   9       53.72       54.22      8.74 o 
  -7  -8   9        9.12       15.74      4.95 o 
  -6  -8   9        9.05        9.99      4.20 o 
  -5  -8   9       91.11       93.77      6.18 o 
  -4  -8   9       20.16       23.98      4.20 o 
  -3  -8   9      512.60      517.29     18.36 o 
  -2  -8   9        0.87       -2.10      2.91 o 
  -1  -8   9      577.27      563.58     19.24 o 
   0  -8   9      774.27      759.02     19.67 o 
   1  -8   9      238.72      245.82     13.83 o 
   2  -8   9       19.39       17.79      3.28 o 
   3  -8   9       20.50       12.74      4.20 o 
   4  -8   9        3.09       -1.75      2.91 o 
   5  -8   9       13.80       13.99      4.20 o 
   6  -8   9       29.41       27.36      4.95 o 
   7  -8   9       47.94       46.64      5.46 o 
   8  -8   9       55.21       52.25     13.99 o 
  -9  -7   9       27.53       40.22      7.00 o 
  -8  -7   9       14.89        7.50      4.20 o 
  -7  -7   9       24.87       31.23      4.95 o 
  -6  -7   9       93.59       90.94      6.18 o 
  -5  -7   9       96.53       90.08      6.18 o 
  -4  -7   9        5.23        7.87      3.71 o 
  -3  -7   9       57.52       53.36      4.95 o 
  -2  -7   9       16.93        9.91      3.03 o 
  -1  -7   9      547.42      514.07     11.75 o 
   0  -7   9       89.27       88.96      6.13 o 
   1  -7   9        9.65       12.24      3.03 o 
   2  -7   9      304.62      307.76      9.49 o 
   3  -7   9      169.17      165.83      5.89 o 
   4  -7   9        3.70        5.95      2.91 o 
   5  -7   9        4.93       -0.87      4.37 o 
   6  -7   9      417.05      411.02     13.60 o 
   7  -7   9       88.51       89.19      6.72 o 
   8  -7   9       16.93       20.60      5.46 o 
   9  -7   9        1.08       -0.50      4.20 o 
  -9  -6   9      130.54      135.68      8.66 o 
  -8  -6   9       61.40       57.71      5.46 o 
  -7  -6   9       83.28       86.58      6.18 o 
  -6  -6   9       44.08       39.84      4.95 o 
  -5  -6   9       75.65       68.39      4.95 o 
  -4  -6   9       48.89       47.00      3.28 o 
  -3  -6   9      355.48      359.69      8.71 o 
  -2  -6   9      268.59      256.07      9.24 o 
  -1  -6   9      656.07      657.25     13.77 o 
   0  -6   9      101.77      106.82      5.05 o 
   1  -6   9     1688.93     1695.66     39.39 o 
   2  -6   9     1160.86     1147.68     26.06 o 
   3  -6   9      105.77       99.54      4.63 o 
   4  -6   9     2381.55     2423.20     55.61 o 
   5  -6   9        5.66        3.50      3.71 o 
   6  -6   9       31.71       38.81      8.74 o 
   7  -6   9      112.67      106.64      7.00 o 
   8  -6   9      406.28      387.43     13.60 o 
   9  -6   9       16.12       12.24      4.95 o 
  10  -6   9       29.97       37.20      5.46 o 
  -9  -5   9       30.05       40.22      7.00 o 
  -8  -5   9        0.45       -1.75      3.71 o 
  -7  -5   9       33.41       37.78      4.95 o 
  -6  -5   9        3.32       -0.35      2.91 o 
  -5  -5   9       15.80       17.83      3.03 o 
  -4  -5   9      142.72      146.33      5.64 o 
  -3  -5   9      282.58      281.60      7.36 o 
  -2  -5   9        6.52        8.99      2.55 o 
  -1  -5   9     1340.34     1317.35     24.81 o 
   0  -5   9      319.27      319.19      7.69 o 
   1  -5   9      607.76      581.97     16.80 o 
   2  -5   9     4086.27     4013.33     69.95 o 
   3  -5   9        0.54        3.72      2.24 o 
   4  -5   9       10.55       25.07      9.62 o 
   5  -5   9       93.71       95.71      6.18 o 
   6  -5   9       12.21       13.12      3.71 o 
   7  -5   9       54.80       55.77      6.12 o 
   8  -5   9        8.43        6.75      4.37 o 
   9  -5   9       13.26        8.49      4.37 o 
  10  -5   9      149.14      139.96      9.62 o 
  11  -5   9        1.80        1.25      4.20 o 
  -9  -4   9      251.29      262.33     13.99 o 
  -8  -4   9        8.28        1.75      5.25 o 
  -7  -4   9       13.55       13.99      3.71 o 
  -6  -4   9      179.87      202.88      6.06 o 
  -5  -4   9      124.73      143.47      5.05 o 
  -4  -4   9      514.85      508.48     11.41 o 
  -3  -4   9        5.15        2.33      2.02 o 
  -2  -4   9      753.50      752.68     15.08 o 
  -1  -4   9      782.18      782.88     15.39 o 
   0  -4   9      202.08      198.09      5.66 o 
   1  -4   9        2.68        1.75      2.02 o 
   2  -4   9      169.03      169.82      9.03 o 
   3  -4   9      204.17      186.49      5.66 o 
   4  -4   9     2034.08     2070.11     37.16 o 
   5  -4   9       72.57       72.66      5.46 o 
   6  -4   9     1847.82     1881.81     43.89 o 
   7  -4   9       77.16       76.28      5.46 o 
   8  -4   9      281.18      306.42     11.13 o 
   9  -4   9      243.05      239.65      9.89 o 
  10  -4   9      192.62      234.57     10.46 o 
  11  -4   9       41.71       45.79      5.46 o 
  12  -4   9      149.71      150.40     13.99 o 
  -7  -3   9      341.28      347.16     17.49 o 
  -6  -3   9      442.62      453.08     10.40 o 
  -5  -3   9       35.04       27.57      3.03 o 
  -4  -3   9     1398.83     1356.41     29.92 o 
  -3  -3   9      160.53      153.91      6.18 o 
  -2  -3   9      112.87      115.50      4.04 o 
  -1  -3   9        4.79        8.16      2.02 o 
   0  -3   9        3.66        5.83      2.02 o 
   1  -3   9     1937.83     1922.34     34.11 o 
   2  -3   9        2.88        2.62      2.62 o 
   3  -3   9       61.58       61.87      3.03 o 
   4  -3   9     6371.67     6427.39    109.84 o 
   5  -3   9      344.31      363.45     22.74 o 
   6  -3   9     1829.60     1855.67     43.23 o 
   7  -3   9      969.73     1007.07     25.33 o 
   8  -3   9      486.23      502.81     14.84 o 
   9  -3   9      119.38      111.54     12.24 o 
  10  -3   9       52.54       41.27      4.95 o 
  11  -3   9       94.41      101.18      7.87 o 
  12  -3   9        7.62        7.87      4.95 o 
  -8  -2   9        3.53        0.00      3.71 o 
  -7  -2   9       69.07       69.18      4.95 o 
  -6  -2   9       98.26      101.44      8.74 o 
  -5  -2   9       34.86       34.98      3.71 o 
  -4  -2   9      430.59      437.06     13.98 o 
  -3  -2   9       12.23       12.85      2.33 o 
  -2  -2   9     2415.08     2403.44     42.23 o 
  -1  -2   9       13.19       11.44      2.47 o 
   0  -2   9       22.27       30.89      2.91 o 
   1  -2   9      399.90      441.06     10.80 o 
   2  -2   9     1069.49      992.98     34.72 o 
   3  -2   9        7.08        1.75      1.17 o 
   4  -2   9     4746.06     4962.35     85.03 o 
   5  -2   9      487.86      492.23     15.03 o 
   6  -2   9       10.31        9.44      5.25 o 
   7  -2   9      573.27      590.94     20.11 o 
   8  -2   9      111.61      110.62      7.00 o 
   9  -2   9       24.61       29.73      4.95 o 
  10  -2   9        7.73       11.99      4.37 o 
  11  -2   9        3.88        5.25      3.71 o 
  12  -2   9       30.33       26.11      4.95 o 
  -8  -1   9       32.68       27.98      7.00 o 
  -7  -1   9      388.48      363.85     11.13 o 
  -6  -1   9      167.64      187.39      7.42 o 
  -5  -1   9       95.91       96.46      5.46 o 
  -4  -1   9      951.77      885.31     16.81 o 
  -3  -1   9      541.84      508.52     10.74 o 
  -2  -1   9     5697.71     5867.84     99.83 o 
  -1  -1   9       12.58       20.47      2.35 o 
   0  -1   9      470.77      395.80      8.38 o 
   1  -1   9        0.83        1.75      1.17 o 
   2  -1   9       11.88       21.86      2.68 o 
   3  -1   9      112.69      122.46      5.35 o 
   4  -1   9        2.12        7.00      2.47 o 
   5  -1   9     1347.26     1378.11     21.01 o 
   6  -1   9     1105.00     1120.45     20.75 o 
   7  -1   9       10.27       16.61      2.55 o 
   8  -1   9      969.31      980.42     18.72 o 
   9  -1   9      169.87      171.94      5.66 o 
  10  -1   9      311.60      335.54      9.01 o 
  11  -1   9      214.38      224.36      7.69 o 
  12  -1   9        0.62        2.62      3.71 o 
  13  -1   9      304.68      307.81     15.74 o 
 -10   0   9       72.82       55.96      8.74 o 
  -9   0   9      284.35      281.57     15.74 o 
  -8   0   9      532.44      554.40     22.74 o 
  -7   0   9     1159.11     1201.24     35.51 o 
  -6   0   9      111.64      108.42      7.00 o 
  -5   0   9      144.17      123.41      4.63 o 
  -4   0   9     4179.59     4308.74     70.78 o 
  -3   0   9      401.55      378.20     10.46 o 
  -2   0   9      415.28      376.57      6.91 o 
  -1   0   9     5379.15     5433.34     78.23 o 
   0   0   9     1461.20     1447.05     21.73 o 
   1   0   9      736.42      797.35     14.79 o 
   2   0   9      808.51      836.02     15.39 o 
   3   0   9       45.12       43.34      1.88 o 
   4   0   9     1056.64     1149.51     17.60 o 
   5   0   9        2.93        1.46      1.35 o 
   6   0   9     2001.41     2140.59     31.68 o 
   7   0   9      521.73      524.65     11.02 o 
   8   0   9     1577.69     1609.65     29.46 o 
   9   0   9      329.12      334.82      8.84 o 
  10   0   9        2.71       -3.00      4.42 o 
  11   0   9      304.81      322.48     10.93 o 
  12   0   9       33.91       24.61      4.95 o 
  13   0   9       54.32       52.47      5.46 o 
 -10   1   9      221.71      232.45     13.12 o 
  -9   1   9       11.90       20.36      4.20 o 
  -8   1   9       77.00       87.44      8.74 o 
  -7   1   9        0.61       -3.57      3.57 o 
  -6   1   9      209.66      231.34      6.35 o 
  -5   1   9       43.69       41.51      3.03 o 
  -4   1   9      100.63       98.39      4.31 o 
  -3   1   9      753.39      729.77     13.71 o 
  -2   1   9     3283.34     3110.24     85.99 o 
  -1   1   9       71.24       73.59      3.33 o 
   0   1   9     4320.98     4529.25     65.46 o 
   1   1   9     1344.52     1245.29     21.43 o 
   2   1   9        6.95        6.47      1.16 o 
   3   1   9       53.74       66.35      2.62 o 
   4   1   9       73.90       73.37      3.03 o 
   5   1   9     1666.13     1706.07     25.61 o 
   6   1   9      974.04     1014.43     15.84 o 
   7   1   9      877.48      843.50     45.06 o 
   8   1   9       33.70       43.34      3.03 o 
   9   1   9      310.67      331.83      8.38 o 
  10   1   9       39.52       36.31      4.20 o 
  11   1   9        1.71        2.62      3.71 o 
  12   1   9       73.39       78.44      5.46 o 
  13   1   9       57.69       56.37      5.46 o 
 -10   2   9      131.28      137.83      7.97 o 
  -9   2   9       12.70        3.75      4.20 o 
  -8   2   9      152.47      159.86      7.97 o 
  -7   2   9       35.54       36.73      5.25 o 
  -6   2   9      119.64      104.95      7.01 o 
  -5   2   9      574.91      592.07     14.24 o 
  -4   2   9       83.10       72.33      4.04 o 
  -3   2   9      403.11      389.00      8.38 o 
  -2   2   9     3407.83     3286.92     75.67 o 
  -1   2   9     1228.78     1200.98     20.81 o 
   0   2   9     6821.37     7317.81    118.09 o 
   1   2   9     1938.70     2023.42     30.01 o 
   2   2   9      857.54      724.93     11.52 o 
   3   2   9       79.22       70.42      2.62 o 
   4   2   9     2125.61     2320.33     34.32 o 
   5   2   9      579.96      606.31     10.20 o 
   6   2   9       65.60       70.47      2.97 o 
   7   2   9      604.12      679.89     11.42 o 
   8   2   9     1147.23     1185.98     22.03 o 
   9   2   9      436.27      439.02     12.18 o 
  10   2   9      196.91      180.42      7.97 o 
  11   2   9      105.16      102.19      8.74 o 
  12   2   9        0.79        0.00      3.71 o 
  13   2   9       98.42      101.47      7.42 o 
 -10   3   9       24.45       18.46      5.46 o 
  -9   3   9       72.36       76.95      6.18 o 
  -8   3   9      612.77      595.37     15.93 o 
  -7   3   9      728.42      702.56     17.18 o 
  -6   3   9      230.75      214.65      6.35 o 
  -5   3   9       20.19       16.61      4.74 o 
  -4   3   9      899.55      873.93     16.09 o 
  -3   3   9      153.45      140.58      4.31 o 
  -2   3   9     1772.34     1728.36     30.20 o 
  -1   3   9     6144.00     5904.62    246.18 o 
   0   3   9     1073.47     1080.11     18.78 o 
   1   3   9     4389.86     4554.63     74.09 o 
   2   3   9      189.40      180.68      7.42 o 
   3   3   9      153.55      133.48      3.50 o 
   4   3   9      139.06      115.07      3.50 o 
   5   3   9      299.32      288.72      5.63 o 
   6   3   9       60.69       60.09      3.03 o 
   7   3   9     1768.44     1838.45     27.80 o 
   8   3   9      440.75      441.95     12.18 o 
   9   3   9      393.33      396.18     13.12 o 
  10   3   9       26.18       36.12      4.20 o 
  11   3   9      171.17      175.73      8.74 o 
  12   3   9        3.18        0.00      3.71 o 
  13   3   9        0.75       -3.71      3.71 o 
  -9   4   9        3.40       -1.75      5.25 o 
  -8   4   9      250.26      242.16      9.21 o 
  -7   4   9      243.37      208.12      7.97 o 
  -6   4   9       71.17       87.95      9.62 o 
  -5   4   9       22.50       11.08      3.03 o 
  -4   4   9        4.78       -1.53      2.24 o 
  -3   4   9      293.06      259.85      6.35 o 
  -2   4   9      579.86      555.51     11.02 o 
  -1   4   9     1169.39     1158.65     20.14 o 
   0   4   9     1888.23     1875.46     43.13 o 
   1   4   9     1704.64     1692.61     30.58 o 
   2   4   9     2772.45     2858.86     47.31 o 
   3   4   9      619.91      581.41      9.82 o 
   4   4   9      171.78      212.81      4.37 o 
   5   4   9     1483.21     1513.02     31.99 o 
   6   4   9      196.46      204.59      4.80 o 
   7   4   9     1467.17     1435.18     25.38 o 
   8   4   9      185.53      176.18      5.66 o 
   9   4   9      724.09      766.01     20.11 o 
  10   4   9        4.12        1.40      2.91 o 
  11   4   9       31.76       41.97      4.20 o 
  12   4   9      278.16      269.55     10.46 o 
  13   4   9        0.73       -0.87      4.37 o 
  -9   5   9      173.88      169.17      8.39 o 
  -8   5   9      102.73      105.05      7.42 o 
  -7   5   9      290.65      285.52     10.46 o 
  -6   5   9       75.02       74.38      5.46 o 
  -5   5   9       26.68       23.39      4.79 o 
  -4   5   9       11.27        9.44      3.96 o 
  -3   5   9        2.01       -3.57      3.57 o 
  -2   5   9      277.69      253.49      6.35 o 
  -1   5   9     1023.12     1010.99     18.12 o 
   0   5   9      352.57      342.01     13.79 o 
   1   5   9     2485.63     2515.09     41.97 o 
   2   5   9     4619.61     4720.24     76.85 o 
   3   5   9     1834.97     1830.77     30.92 o 
   4   5   9      150.58      144.08      4.04 o 
   5   5   9      709.21      711.84     13.38 o 
   6   5   9     2040.78     2137.58     36.81 o 
   7   5   9      255.56      312.37      7.69 o 
   8   5   9      842.71      847.60     16.75 o 
   9   5   9      249.91      237.97      8.66 o 
  10   5   9     1056.46     1129.88     26.87 o 
  11   5   9       82.65       78.85      5.46 o 
  12   5   9       16.59       22.27      4.20 o 
  13   5   9        1.22       -3.71      3.71 o 
  -8   6   9      153.11      164.91      7.97 o 
  -7   6   9      100.59       91.08      6.18 o 
  -6   6   9      180.39      150.05      6.72 o 
  -5   6   9       18.07       10.49      5.25 o 
  -4   6   9      433.66      412.43      9.39 o 
  -3   6   9        9.43        9.62      2.47 o 
  -2   6   9       63.37       60.18      3.60 o 
  -1   6   9     1462.42     1411.93     24.48 o 
   0   6   9     1055.53     1039.20     18.78 o 
   1   6   9     2052.93     2100.37     35.26 o 
   2   6   9       50.64       41.62      3.38 o 
   3   6   9     3535.19     3608.87     59.74 o 
   4   6   9       35.66       36.73      3.71 o 
   5   6   9       28.10       25.23      2.24 o 
   6   6   9      647.75      630.71     12.43 o 
   7   6   9       14.43       16.73      2.55 o 
   8   6   9       31.18       41.60      3.03 o 
   9   6   9      401.04      367.27     11.70 o 
  10   6   9       16.50        9.62      3.71 o 
  11   6   9      294.89      309.01     10.46 o 
  12   6   9       10.13        7.87      3.71 o 
  13   6   9       15.37       12.24      7.00 o 
  -8   7   9       66.01       74.18      6.72 o 
  -7   7   9      332.96      327.28     11.70 o 
  -6   7   9      332.05      332.71     10.46 o 
  -5   7   9      379.32      343.85     10.46 o 
  -4   7   9      413.50      368.15      8.38 o 
  -3   7   9      683.74      632.47     12.69 o 
  -2   7   9      176.87      159.84     10.49 o 
  -1   7   9       90.31       85.57      4.31 o 
   0   7   9        1.49       -0.87      2.24 o 
   1   7   9     1534.41     1552.18     26.88 o 
   2   7   9      854.15      805.22     22.43 o 
   3   7   9      620.59      632.24     14.84 o 
   4   7   9       82.94       83.30      4.95 o 
   5   7   9      782.66      780.20     17.90 o 
   6   7   9      336.83      386.77     12.02 o 
   7   7   9       88.94       74.27      4.04 o 
   8   7   9      891.23      865.42     19.72 o 
   9   7   9      706.72      778.16     28.42 o 
  10   7   9       47.16       36.04      4.95 o 
  11   7   9        4.00        3.50      3.71 o 
  12   7   9      188.66      186.64      9.21 o 
  -7   8   9      439.14      461.03     14.18 o 
  -6   8   9       11.95       13.49      4.20 o 
  -5   8   9      403.90      393.37     14.87 o 
  -4   8   9      105.38      109.16      6.72 o 
  -3   8   9        5.15        4.66      3.03 o 
  -2   8   9       88.93       86.84      4.63 o 
  -1   8   9        4.54        2.50      2.71 o 
   0   8   9       23.22       17.66      3.71 o 
   1   8   9      912.19      901.61     20.38 o 
   2   8   9       16.51        8.74      3.71 o 
   3   8   9     1315.62     1279.36     27.80 o 
   4   8   9      335.96      301.31      9.21 o 
   5   8   9      383.21      409.64     11.70 o 
   6   8   9      620.46      574.62     14.84 o 
   7   8   9      123.31      131.67      6.72 o 
   8   8   9      760.33      793.99     27.62 o 
   9   8   9        2.70        2.33      3.03 o 
  10   8   9      880.62      902.85     22.65 o 
  11   8   9       69.26       50.05      5.46 o 
  12   8   9      261.05      233.65     10.46 o 
  -6   9   9        1.44        6.78      4.50 o 
  -5   9   9      351.94      343.63     13.99 o 
  -4   9   9      108.05       90.94      6.72 o 
  -3   9   9       28.87       26.96      3.60 o 
  -2   9   9       42.41       42.03      3.60 o 
  -1   9   9      320.81      313.10      8.08 o 
   0   9   9       95.99       81.46      4.31 o 
   1   9   9      413.42      367.50     20.11 o 
   2   9   9       36.43       38.01      4.20 o 
   3   9   9      431.33      396.19     19.24 o 
   4   9   9       25.12       17.49      4.20 o 
   5   9   9      137.10      154.08      7.42 o 
   6   9   9      118.76      119.96      6.72 o 
   7   9   9        9.57        7.87      3.71 o 
   8   9   9      168.12      209.07     19.24 o 
   9   9   9        2.19       -1.75      3.28 o 
  10   9   9      117.48      106.70      7.84 o 
  11   9   9      118.93      128.02      7.97 o 
  12   9   9       16.52       19.24      7.00 o 
  -5  10   9      149.87      144.91     16.61 o 
  -4  10   9        2.58        4.00      4.20 o 
  -3  10   9      608.10      579.33     29.73 o 
  -2  10   9      503.30      471.74     13.91 o 
  -1  10   9      239.96      225.37      9.84 o 
   0  10   9     1124.97     1162.49     25.97 o 
   1  10   9      136.84      145.49      6.72 o 
   2  10   9        1.55        0.50      4.20 o 
   3  10   9       10.06       20.50      6.12 o 
   4  10   9        3.10        0.00      3.13 o 
   5  10   9      294.60      282.51      9.89 o 
   6  10   9       55.99       46.76      4.95 o 
   7  10   9        1.45       -4.20      4.20 o 
   8  10   9      474.93      480.72     48.09 o 
   9  10   9       53.68       59.74      9.62 o 
  10  10   9      155.66      192.82     21.86 o 
  11  10   9        8.14        8.74      7.00 o 
  -5  11   9      225.50      257.09     17.49 o 
  -4  11   9       15.47        8.09      4.50 o 
  -3  11   9      169.12      167.65      8.39 o 
  -2  11   9      291.53      288.73     10.46 o 
  -1  11   9        3.70        0.00      4.20 o 
   0  11   9      112.03      110.52      6.72 o 
   1  11   9       26.12       14.67      4.20 o 
   2  11   9       39.76       34.88      5.25 o 
   3  11   9      268.72      258.79      9.62 o 
   4  11   9       20.20       34.13      4.95 o 
   5  11   9       68.31       60.88      5.46 o 
   6  11   9       16.70       11.99      4.20 o 
   7  11   9       81.41      109.31      7.42 o 
   8  11   9      192.64      216.02     13.99 o 
   9  11   9       80.79      101.47      9.62 o 
  10  11   9      323.58      407.49     19.24 o 
  -2  12   9       24.85       26.23      7.00 o 
  -1  12   9        1.06        2.75      5.25 o 
   0  12   9      101.28       99.96      6.72 o 
   1  12   9       20.88       18.36      4.95 o 
   2  12   9      176.68      183.01      8.39 o 
   3  12   9       69.34       61.42      5.46 o 
   4  12   9       27.45       25.20      5.46 o 
   5  12   9        2.57        0.22      4.50 o 
   6  12   9       44.73       53.74     10.49 o 
   7  12   9       10.69       15.55      9.62 o 
   8  12   9       15.04        9.52      5.46 o 
  -1  13   9       50.21       54.22     10.49 o 
   0  13   9      586.90      645.81     37.60 o 
   1  13   9      110.14      129.56      8.39 o 
   2  13   9      258.62      285.06     27.98 o 
   3  13   9       15.64       13.80      5.46 o 
   4  13   9       79.81      118.49      7.97 o 
   5  13   9        0.72        4.47      5.46 o 
   6  13   9        4.35       -1.75      5.25 o 
  -1 -11  10        2.28       -5.25      7.00 o 
   0 -11  10       90.21       87.44      8.74 o 
  -4 -10  10        4.93        7.00      5.25 o 
  -3 -10  10       21.93       16.61      4.95 o 
  -2 -10  10       10.88        6.00      5.25 o 
  -1 -10  10      119.23      109.37      7.42 o 
   0 -10  10      248.54      232.29     11.37 o 
   1 -10  10        7.99        9.62      3.71 o 
   2 -10  10       55.00       51.83      5.46 o 
   3 -10  10      131.80      129.56      7.97 o 
   4 -10  10        7.76        6.12      7.87 o 
   5 -10  10       82.53       80.45     10.49 o 
  -6  -9  10        1.65       -5.25      5.25 o 
  -5  -9  10      145.76      156.77      8.66 o 
  -4  -9  10        9.44       10.49      4.20 o 
  -3  -9  10       89.69       96.66      6.72 o 
  -2  -9  10       11.19        9.62      3.71 o 
  -1  -9  10      102.94      108.54      6.72 o 
   0  -9  10       13.79       11.29      3.28 o 
   1  -9  10        1.61       -0.58      3.03 o 
   2  -9  10        9.18       14.24      4.37 o 
   3  -9  10        6.03        0.00      4.20 o 
   4  -9  10       82.90       87.16      6.72 o 
   5  -9  10       17.06        8.74      4.20 o 
   6  -9  10        0.44       -2.50      5.25 o 
  -7  -8  10      106.86      125.92     10.49 o 
  -6  -8  10       10.47        7.00      4.20 o 
  -5  -8  10      167.07      183.65      8.66 o 
  -4  -8  10       32.47       32.38      4.95 o 
  -3  -8  10      483.84      501.30     14.18 o 
  -2  -8  10       10.44        6.12      3.71 o 
  -1  -8  10       50.21       36.67      4.04 o 
   0  -8  10       12.66       12.72      3.28 o 
   1  -8  10       22.24       14.63      3.28 o 
   2  -8  10      516.90      477.38     21.83 o 
   3  -8  10      100.44       91.11      6.72 o 
   4  -8  10       16.78        8.74      4.20 o 
   5  -8  10        9.77        5.00      4.37 o 
   6  -8  10        0.85        2.25      4.20 o 
   7  -8  10       35.82       41.92     14.87 o 
  -8  -7  10       53.19       55.96      8.74 o 
  -7  -7  10        6.11        3.50      4.20 o 
  -6  -7  10       26.68       34.06      5.25 o 
  -5  -7  10      164.90      161.78      7.42 o 
  -4  -7  10       36.10       39.37      4.95 o 
  -3  -7  10       94.09       90.98      6.18 o 
  -2  -7  10       59.88       68.42      4.48 o 
  -1  -7  10      217.89      214.34      6.68 o 
   0  -7  10        7.48        4.66      3.85 o 
   1  -7  10      143.56      128.35      5.61 o 
   2  -7  10     2874.02     2844.50    125.50 o 
   3  -7  10      270.59      264.30     22.74 o 
   4  -7  10      475.51      501.19     30.61 o 
   5  -7  10       20.34       11.24      4.20 o 
   6  -7  10      352.57      344.03     12.37 o 
   7  -7  10      158.38      157.37     13.12 o 
   8  -7  10       26.42       27.81      5.46 o 
   9  -7  10        4.70        5.25      7.00 o 
  -8  -6  10       68.38       61.21      8.74 o 
  -7  -6  10       43.29       37.48      5.25 o 
  -6  -6  10       28.90       27.14      4.95 o 
  -5  -6  10       24.31       25.63      4.20 o 
  -4  -6  10      147.34      141.68      7.42 o 
  -3  -6  10      344.51      350.20      9.09 o 
  -2  -6  10        9.50        8.49      2.94 o 
  -1  -6  10      229.35      230.30     11.82 o 
   0  -6  10       34.01       30.74      3.03 o 
   1  -6  10      410.83      405.17     11.41 o 
   2  -6  10      586.48      575.45     13.21 o 
   3  -6  10      136.98      136.19      5.82 o 
   4  -6  10      719.28      741.55     19.79 o 
   5  -6  10       37.42       33.60      4.95 o 
   6  -6  10      169.09      164.01      7.97 o 
   7  -6  10        8.17        6.00      4.20 o 
   8  -6  10        5.91        8.74      4.20 o 
   9  -6  10        1.23       -1.25      4.20 o 
  -9  -5  10        1.10        7.00      7.00 o 
  -8  -5  10        1.18       -5.25      5.25 o 
  -7  -5  10      198.42      204.05      8.66 o 
  -6  -5  10       60.30       59.23      6.12 o 
  -5  -5  10       81.48       90.73      4.63 o 
  -4  -5  10      132.89      152.64      5.89 o 
  -3  -5  10      822.47      808.80     16.09 o 
  -2  -5  10      180.88      182.85      6.06 o 
  -1  -5  10      996.45      975.92     23.08 o 
   0  -5  10      822.40      824.28     16.41 o 
   1  -5  10      308.05      272.34     11.25 o 
   2  -5  10      196.14      195.49      6.35 o 
   3  -5  10      770.62      758.44     28.99 o 
   4  -5  10     2301.40     2263.82     51.90 o 
   5  -5  10      143.83      143.18      9.62 o 
   6  -5  10       15.41       11.74      4.20 o 
   7  -5  10       98.85       98.69      6.72 o 
   8  -5  10      193.79      182.76      8.66 o 
   9  -5  10       74.19       69.18      6.18 o 
  10  -5  10       39.57       35.46      5.46 o 
  -7  -4  10       35.78       48.97      7.00 o 
  -6  -4  10       18.01       19.65      3.60 o 
  -5  -4  10       13.84       10.74      3.36 o 
  -4  -4  10      174.88      170.47      6.06 o 
  -3  -4  10       39.82       34.77      3.03 o 
  -2  -4  10      805.65      797.26     16.09 o 
  -1  -4  10      448.66      421.27      9.72 o 
   0  -4  10      248.20      256.74      6.68 o 
   1  -4  10       30.70       24.48      3.03 o 
   2  -4  10      266.65      254.74     10.45 o 
   3  -4  10      554.15      508.10     14.18 o 
   4  -4  10     7141.98     7572.41    165.59 o 
   5  -4  10       25.20       21.13      3.71 o 
   6  -4  10     3899.83     4123.13     92.07 o 
   7  -4  10      160.88      151.69      7.87 o 
   8  -4  10      268.04      263.28      9.89 o 
   9  -4  10      112.14      110.29      7.42 o 
  10  -4  10      206.01      217.91      9.89 o 
  11  -4  10       28.87       29.10      4.95 o 
  -8  -3  10       86.26      106.68      8.74 o 
  -7  -3  10       48.03       40.22      7.00 o 
  -6  -3  10       62.03       66.46      7.00 o 
  -5  -3  10      440.75      446.58     10.10 o 
  -4  -3  10      813.10      808.06     16.09 o 
  -3  -3  10       75.00       72.69      4.04 o 
  -2  -3  10      986.77      975.99     18.72 o 
  -1  -3  10        9.10       11.46      2.24 o 
   0  -3  10      249.21      240.11      6.48 o 
   1  -3  10      236.78      200.44      7.42 o 
   2  -3  10      130.95      118.75      5.40 o 
   3  -3  10        0.12       -0.58      2.02 o 
   4  -3  10     3129.78     3162.15     55.57 o 
   5  -3  10      503.30      551.38     29.73 o 
   6  -3  10      834.40      854.64     21.61 o 
   7  -3  10      544.06      564.87     21.86 o 
   8  -3  10      477.59      477.45     14.84 o 
   9  -3  10      138.57      134.69      7.42 o 
  10  -3  10       88.92       71.70      6.18 o 
  11  -3  10       76.86       73.50      6.18 o 
  12  -3  10        1.09        8.74      7.00 o 
  -8  -2  10      201.88      236.10     12.24 o 
  -7  -2  10        6.64        2.62      3.71 o 
  -6  -2  10        5.63        2.62      3.71 o 
  -5  -2  10      293.72      299.22      9.89 o 
  -4  -2  10     1588.26     1642.23     64.71 o 
  -3  -2  10       29.70       31.90      7.00 o 
  -2  -2  10      640.30      614.89     12.76 o 
  -1  -2  10      232.80      212.30      6.06 o 
   0  -2  10     2220.17     2395.52     42.23 o 
   1  -2  10      976.85     1058.95     19.73 o 
   2  -2  10     1272.46     1209.53     52.52 o 
   3  -2  10       14.41       13.70      2.54 o 
   4  -2  10      818.13      868.15     18.71 o 
   5  -2  10     2007.64     2006.07     36.14 o 
   6  -2  10     1787.29     1870.39     43.23 o 
   7  -2  10     1731.84     1771.35     41.41 o 
   8  -2  10        6.13        9.62      3.71 o 
   9  -2  10       33.71       31.58      4.95 o 
  10  -2  10        0.51        1.75      3.71 o 
  11  -2  10       12.85       13.24      4.20 o 
  12  -2  10        7.15       -0.75      4.20 o 
  -8  -1  10       41.81       40.22      7.00 o 
  -7  -1  10        1.71       -2.62      3.71 o 
  -6  -1  10      405.88      455.29     17.49 o 
  -5  -1  10      256.72      256.24      8.66 o 
  -4  -1  10      104.27       98.80      5.46 o 
  -3  -1  10     1096.63     1123.80     25.33 o 
  -2  -1  10     2769.58     2801.10     48.60 o 
  -1  -1  10        0.06        5.83      2.02 o 
   0  -1  10      141.90      140.16      4.31 o 
   1  -1  10      430.61      463.69      9.72 o 
   2  -1  10     1378.76     1367.46     24.81 o 
   3  -1  10      150.52      138.96      4.31 o 
   4  -1  10      120.17      107.36      5.52 o 
   5  -1  10      807.19      790.58     15.66 o 
   6  -1  10    18127.18    19722.02    425.06 o 
   7  -1  10        1.94        6.12      3.71 o 
   8  -1  10     1725.53     1769.34     41.99 o 
   9  -1  10      135.38      126.85      7.42 o 
  10  -1  10      496.43      476.59     14.84 o 
  11  -1  10       82.44       77.84      6.18 o 
  12  -1  10       10.03        5.25      7.00 o 
 -10   0  10       12.80       13.99      7.00 o 
  -9   0  10      283.75      332.29     15.74 o 
  -8   0  10      298.42      314.80     15.74 o 
  -7   0  10       17.83       22.27      4.20 o 
  -6   0  10      497.61      494.93     12.94 o 
  -5   0  10      966.81      920.28     21.61 o 
  -4   0  10       30.65       28.88      3.71 o 
  -3   0  10     1665.50     1659.97     35.80 o 
  -2   0  10     1556.66     1642.13     35.10 o 
  -1   0  10      661.79      647.43     15.42 o 
   0   0  10     2393.93     2375.10     41.22 o 
   1   0  10        2.65        2.19      1.43 o 
   2   0  10       59.49       48.44      3.03 o 
   3   0  10      481.32      457.72      9.72 o 
   4   0  10       13.20       12.93      1.32 o 
   5   0  10       61.38       71.80      2.78 o 
   6   0  10     1374.34     1413.73     21.63 o 
   7   0  10     2137.01     2307.19     41.06 o 
   8   0  10      700.52      720.80     14.64 o 
   9   0  10      352.45      354.80      8.98 o 
  10   0  10       10.60        8.74      3.03 o 
  11   0  10      336.97      349.78     11.70 o 
  12   0  10       51.46       38.06      7.00 o 
  13   0  10       85.55       75.20      8.74 o 
 -10   1  10       34.80       31.48      8.74 o 
  -9   1  10      216.67      209.87     13.99 o 
  -7   1  10       18.17       20.94      4.20 o 
  -6   1  10      752.08      807.83     15.74 o 
  -5   1  10      122.51      113.09      5.50 o 
  -4   1  10      249.68      251.54      7.90 o 
  -3   1  10      267.76      261.33      6.68 o 
  -2   1  10     2852.52     2820.42     46.92 o 
  -1   1  10      619.37      679.17     13.05 o 
   0   1  10     1785.98     1832.58     27.37 o 
   1   1  10        4.06        2.62      1.11 o 
   2   1  10     3114.73     3367.75     58.33 o 
   3   1  10      210.79      209.91      4.78 o 
   4   1  10      814.62      835.47     16.09 o 
   5   1  10      264.71      263.50      7.24 o 
   6   1  10       21.58       17.63      2.02 o 
   7   1  10     4505.50     4713.51     80.54 o 
   8   1  10      724.41      780.13     15.66 o 
   9   1  10      739.29      804.22     16.35 o 
  10   1  10        7.47        7.00      3.71 o 
  11   1  10       85.52       79.08      5.46 o 
  12   1  10       80.40       85.84      6.18 o 
  13   1  10       34.72       31.69      9.62 o 
  -9   2  10      125.73      144.40      7.97 o 
  -8   2  10       40.41       40.30      6.12 o 
  -7   2  10        0.16       -3.71      3.71 o 
  -6   2  10      508.04      530.87     11.41 o 
  -5   2  10       27.63       31.83      3.28 o 
  -4   2  10      121.79      107.32      5.51 o 
  -3   2  10       60.82       63.73      3.60 o 
  -2   2  10     1661.42     1707.55     28.80 o 
  -1   2  10     1258.72     1235.48     21.43 o 
   0   2  10     1457.76     1481.86     25.49 o 
   1   2  10     3720.52     3725.08     61.03 o 
   2   2  10      681.05      624.81     10.60 o 
   3   2  10      319.19      326.76      6.31 o 
   4   2  10      867.23      884.24     13.91 o 
   5   2  10      876.26      865.32     13.91 o 
   6   2  10        6.01        5.25      1.75 o 
   7   2  10      124.27      122.71      4.09 o 
   8   2  10     8947.83     9855.83    166.59 o 
   9   2  10      651.27      714.33     17.65 o 
  10   2  10      864.23      878.15     21.40 o 
  11   2  10       23.92       20.45      3.71 o 
  12   2  10        8.85        7.00      3.71 o 
  13   2  10      160.47      166.54     13.12 o 
  -9   3  10      145.29      156.63      7.97 o 
  -8   3  10      180.81      187.03      7.97 o 
  -7   3  10      331.44      341.03     13.99 o 
  -6   3  10      119.19      104.22      4.63 o 
  -5   3  10      679.45      659.74     13.05 o 
  -4   3  10     1588.23     1640.43     28.53 o 
  -3   3  10     1062.41     1015.83     18.39 o 
  -2   3  10      188.83      166.38      5.33 o 
  -1   3  10     7106.29     7153.31    115.71 o 
   0   3  10     3466.66     3469.35     56.70 o 
   1   3  10     1061.26     1062.63     18.78 o 
   2   3  10       31.22       26.47      2.83 o 
   3   3  10     1337.88     1355.96     29.12 o 
   4   3  10       65.22       56.05      2.62 o 
   5   3  10        4.41        2.62      1.75 o 
   6   3  10      301.77      312.15      6.31 o 
   7   3  10      852.20      913.48     14.76 o 
   8   3  10      668.70      690.11     17.18 o 
   9   3  10     1050.10     1017.86     23.90 o 
  10   3  10        8.93        4.37      3.71 o 
  11   3  10      312.24      324.92     10.46 o 
  12   3  10        2.25        1.75      3.71 o 
  13   3  10        7.85        1.75      3.71 o 
  -9   4  10        5.39        0.00      7.00 o 
  -8   4  10       41.62       44.75      5.46 o 
  -7   4  10       38.06       43.29      7.00 o 
  -6   4  10      244.54      236.10     10.49 o 
  -5   4  10       49.72       47.86      3.28 o 
  -4   4  10     1048.52     1058.39     19.40 o 
  -3   4  10      419.74      397.51     10.19 o 
  -2   4  10      317.99      304.57      8.31 o 
  -1   4  10       24.47       29.78      2.55 o 
   0   4  10     1896.33     1957.10     32.86 o 
   1   4  10     1751.22     1723.68     29.54 o 
   2   4  10      296.44      306.20      7.07 o 
   3   4  10      357.08      370.41      8.08 o 
   4   4  10     1109.29     1133.12     17.60 o 
   5   4  10      870.55      907.25     14.59 o 
   6   4  10      123.56      109.37      3.50 o 
   7   4  10      997.18      975.03     18.02 o 
   8   4  10      575.43      613.93     12.69 o 
   9   4  10     2018.65     2182.98     47.80 o 
  10   4  10       15.23       19.40      3.71 o 
  11   4  10       47.14       52.99      5.25 o 
  12   4  10       92.61       99.75      7.87 o 
  13   4  10        1.25        0.00      3.71 o 
  -8   5  10        3.23        2.25      4.20 o 
  -7   5  10        4.67        8.99      4.20 o 
  -6   5  10       52.15       54.72      5.25 o 
  -5   5  10        7.92       14.87      3.71 o 
  -4   5  10       36.82       34.89      3.28 o 
  -3   5  10     1582.55     1602.80     28.17 o 
  -2   5  10      308.97      287.34     10.02 o 
  -1   5  10       17.19       11.01      2.24 o 
   0   5  10      380.77      370.10      8.38 o 
   1   5  10     3216.05     3121.97     60.14 o 
   2   5  10     1253.53     1180.76     20.81 o 
   3   5  10     1730.35     1776.62     30.55 o 
   4   5  10      317.63      310.19      7.07 o 
   5   5  10     1654.44     1588.35     24.17 o 
   6   5  10     1135.89     1109.43     22.11 o 
   7   5  10      179.69      178.95      6.88 o 
   8   5  10      164.15      138.47      5.05 o 
   9   5  10      145.13      167.02      7.42 o 
  10   5  10     2353.06     2351.35     51.54 o 
  11   5  10       49.90       55.10      4.95 o 
  12   5  10       80.99       84.15      6.72 o 
  13   5  10       21.29       22.74      7.00 o 
  -8   6  10       64.74       72.99      6.72 o 
  -7   6  10      334.27      350.95     11.70 o 
  -6   6  10        0.53       -4.20      4.20 o 
  -5   6  10       54.00       49.86      4.95 o 
  -4   6  10      234.01      223.26      7.87 o 
  -3   6  10      684.58      667.89     13.44 o 
  -2   6  10       28.14       32.66      3.03 o 
  -1   6  10     2736.65     2728.66     45.66 o 
   0   6  10       55.58       57.91      4.99 o 
   1   6  10     2966.23     2999.81     54.52 o 
   2   6  10       32.02       42.20      3.66 o 
   3   6  10     2112.85     2055.47     45.47 o 
   4   6  10      108.69      106.35      4.31 o 
   5   6  10      185.37      189.06      6.72 o 
   6   6  10      801.81      788.91     15.46 o 
   7   6  10       64.52       77.60      4.04 o 
   8   6  10      196.96      222.17     10.70 o 
   9   6  10       14.98        6.12      3.71 o 
  10   6  10       11.95       13.99      3.71 o 
  11   6  10      558.98      569.63     15.93 o 
  12   6  10        4.28        4.37      3.71 o 
  -7   7  10       44.84       39.75      5.46 o 
  -6   7  10        1.81        7.00      4.20 o 
  -5   7  10       12.17        8.99      4.20 o 
  -4   7  10        0.52       -0.58      3.03 o 
  -3   7  10      299.79      294.40      7.36 o 
  -2   7  10      253.80      245.75      8.66 o 
  -1   7  10      244.96      244.89      6.68 o 
   0   7  10        9.20        3.50      4.12 o 
   1   7  10      117.90      110.51      4.63 o 
   2   7  10      615.36      647.53     12.76 o 
   3   7  10      730.94      717.93     17.49 o 
   4   7  10       27.21       30.63      3.71 o 
   5   7  10      489.79      518.25     26.23 o 
   6   7  10       94.53       95.84      5.46 o 
   7   7  10      151.26      136.12      6.72 o 
   8   7  10      614.94      593.15     23.15 o 
   9   7  10      478.57      514.50     19.86 o 
  10   7  10      240.22      210.23      8.74 o 
  11   7  10      156.76      152.88      7.97 o 
  12   7  10      134.67      145.78      7.97 o 
  -6   8  10        2.04        0.00      4.20 o 
  -5   8  10        1.57        0.75      5.25 o 
  -4   8  10      278.37      269.39      9.21 o 
  -3   8  10       85.27       75.72      4.31 o 
  -2   8  10        0.18       -2.55      2.55 o 
  -1   8  10      455.77      442.47     12.37 o 
   0   8  10        6.27        0.87      3.71 o 
   1   8  10       31.86       31.38      3.32 o 
   2   8  10      661.26      625.97     15.42 o 
   3   8  10      834.46      836.09     19.14 o 
   4   8  10      103.02      106.94      6.18 o 
   5   8  10      781.72      712.68     17.31 o 
   6   8  10      343.51      311.46      9.89 o 
   7   8  10      186.45      198.94      7.97 o 
   8   8  10      726.38      718.09     34.98 o 
   9   8  10       34.66       39.35      5.98 o 
  10   8  10       83.65       88.17      6.72 o 
  11   8  10        0.13        0.00      3.71 o 
  12   8  10      287.74      283.32     17.49 o 
  -6   9  10       15.49        3.50      8.74 o 
  -5   9  10       26.37       26.70      4.95 o 
  -4   9  10       15.87       14.74      4.20 o 
  -3   9  10        9.92        2.70      3.28 o 
  -2   9  10       60.64       56.07      4.04 o 
  -1   9  10      987.27      966.56     18.49 o 
   0   9  10        0.92       -3.18      3.18 o 
   1   9  10      624.02      576.74     16.61 o 
   2   9  10      839.12      864.50     20.38 o 
   3   9  10     1230.95     1233.92     27.21 o 
   4   9  10       36.11       26.34      4.20 o 
   5   9  10       39.38       35.55      4.20 o 
   6   9  10      386.95      382.23     19.24 o 
   7   9  10       78.67       76.70     15.74 o 
   8   9  10      204.21      216.64      9.21 o 
   9   9  10       33.45       36.51      7.00 o 
  10   9  10      244.22      218.61     12.24 o 
  11   9  10       18.49       23.49      5.25 o 
  -5  10  10       22.35       12.24      8.74 o 
  -4  10  10       99.68       97.87      7.12 o 
  -3  10  10       51.06       48.37      5.46 o 
  -2  10  10       76.72       76.74      4.63 o 
  -1  10  10      104.73      102.68      5.66 o 
   0  10  10       49.65       46.55      7.00 o 
   1  10  10       78.52       78.69      6.12 o 
   2  10  10        8.67        1.00      4.20 o 
   3  10  10       51.08       44.29      7.87 o 
   4  10  10       47.52       47.80      5.25 o 
   5  10  10       86.60       84.90      6.18 o 
   6  10  10       24.54       40.81     12.24 o 
   7  10  10       16.92       14.49      4.20 o 
   8  10  10      416.41      426.40     36.73 o 
   9  10  10       81.17       88.65     12.24 o 
  10  10  10      128.31      136.48     11.37 o 
  -4  11  10      122.94      139.91     13.99 o 
  -3  11  10        0.77        3.00      4.20 o 
  -2  11  10      329.05      337.57     24.48 o 
  -1  11  10        3.49       -0.25      4.20 o 
   0  11  10      183.95      176.64      7.97 o 
   1  11  10       47.02       44.96      5.46 o 
   2  11  10        1.83        0.75      4.20 o 
   3  11  10       39.42       34.32      5.46 o 
   4  11  10      156.06      123.35      7.42 o 
   5  11  10       98.88       93.92      6.72 o 
   6  11  10      145.03      133.89      8.74 o 
   7  11  10      107.83      117.35      9.62 o 
   8  11  10      204.35      230.08     15.74 o 
   9  11  10        6.02        5.00      4.20 o 
  10  11  10      151.79      204.62     13.99 o 
  -1  12  10       37.06       32.82      5.46 o 
   0  12  10       54.22       53.26     11.37 o 
   1  12  10       58.10       53.56      5.46 o 
   2  12  10      159.21      170.93      7.97 o 
   3  12  10      132.06      114.85     16.61 o 
   4  12  10      154.12      150.16      7.97 o 
   5  12  10       24.47       29.85      7.00 o 
   6  12  10      192.39      192.35      9.66 o 
   7  12  10        7.58       11.66      5.46 o 
   8  12  10       41.98       34.98     10.49 o 
   0  13  10      210.08      260.59     15.74 o 
   1  13  10       22.34       41.97      8.74 o 
   2  13  10       11.16       10.69      5.46 o 
   3  13  10       27.97       23.48      5.46 o 
   4  13  10       60.13       67.92     10.49 o 
   5  13  10       46.25       41.97      7.00 o 
  -2 -10  11        2.56       -3.50      7.00 o 
  -1 -10  11       27.67       27.14      4.95 o 
   0 -10  11       16.62       15.49      4.20 o 
   1 -10  11        1.49        1.75      5.25 o 
   2 -10  11       14.84        8.74      4.20 o 
   3 -10  11       69.20       75.20     10.49 o 
  -4  -9  11       14.54        8.74      5.25 o 
  -3  -9  11       48.23       56.18      6.18 o 
  -2  -9  11        0.67       -0.87      3.71 o 
  -1  -9  11       18.64       27.36      4.95 o 
   0  -9  11       40.33       37.39      4.04 o 
   1  -9  11       36.21       32.15      4.04 o 
   2  -9  11      144.89      133.00      9.62 o 
   3  -9  11      115.54      121.70      8.74 o 
   4  -9  11        5.45        6.00      5.25 o 
   5  -9  11       39.15       37.20      5.46 o 
  -6  -8  11       53.81       68.21      8.74 o 
  -5  -8  11      172.34      196.84     17.49 o 
  -4  -8  11       25.21       28.42      4.95 o 
  -3  -8  11      306.69      300.37     11.37 o 
  -2  -8  11       18.73       14.74      4.20 o 
  -1  -8  11       25.81       25.40      3.60 o 
   0  -8  11      291.39      290.48     10.46 o 
   1  -8  11        2.12       -2.55      2.55 o 
   2  -8  11      120.10      110.73      7.55 o 
   3  -8  11       15.24       11.24      5.25 o 
   4  -8  11      400.47      385.73     24.48 o 
   5  -8  11      169.54      148.67      9.62 o 
   6  -8  11        5.52        3.50      4.20 o 
   7  -8  11       40.67       29.73      7.00 o 
  -7  -7  11      106.43      110.18     10.49 o 
  -6  -7  11        2.18        3.50      4.20 o 
  -5  -7  11      248.31      248.34      9.89 o 
  -4  -7  11       71.06       77.31      6.18 o 
  -3  -7  11      211.12      214.41      8.66 o 
  -2  -7  11        0.65       -2.50      2.65 o 
  -1  -7  11       58.84       58.90      4.04 o 
   0  -7  11       59.48       56.20      4.59 o 
   1  -7  11      107.28       97.14      5.33 o 
   2  -7  11        2.65       -0.50      2.55 o 
   3  -7  11        5.03       11.37      3.71 o 
   4  -7  11        1.03        1.50      4.20 o 
   5  -7  11       24.08       21.65      4.20 o 
   6  -7  11        9.25        8.99      4.20 o 
   7  -7  11      231.93      232.96     21.86 o 
   8  -7  11        9.47        9.62      4.95 o 
  -7  -6  11      182.52      183.63     12.24 o 
  -6  -6  11       24.51       24.53      7.00 o 
  -5  -6  11      478.40      496.52     27.98 o 
  -4  -6  11       16.60       13.99      4.20 o 
  -3  -6  11      148.06      155.28      6.06 o 
  -2  -6  11       28.38       27.43      3.60 o 
  -1  -6  11      414.61      416.69     17.83 o 
   0  -6  11        4.40        0.00      2.55 o 
   1  -6  11        2.31       -1.25      3.18 o 
   2  -6  11      744.55      745.31     24.80 o 
   3  -6  11       66.43       62.72      4.04 o 
   4  -6  11      904.65      830.01     22.26 o 
   5  -6  11        5.96       -2.75      4.20 o 
   6  -6  11       32.94       22.74      6.12 o 
   7  -6  11       25.92       33.03      7.00 o 
   8  -6  11        1.03       -3.50      4.20 o 
   9  -6  11        5.36        5.25      7.00 o 
  -8  -5  11        6.33        0.00      7.00 o 
  -7  -5  11        9.08        8.74      7.00 o 
  -6  -5  11      315.70      356.77     15.74 o 
  -5  -5  11       22.22       29.32      3.60 o 
  -4  -5  11       14.67       17.18      3.28 o 
  -3  -5  11     1006.15     1017.77     20.14 o 
  -2  -5  11       44.11       46.15      4.69 o 
  -1  -5  11      600.23      571.64     12.76 o 
   0  -5  11      190.90      191.67      8.00 o 
   1  -5  11      133.44      120.89      5.33 o 
   2  -5  11     1470.65     1406.99     37.30 o 
   3  -5  11      555.46      577.78     19.24 o 
   4  -5  11     1609.17     1621.08     38.94 o 
   5  -5  11       38.71       34.13      4.95 o 
   6  -5  11      601.70      584.47     17.31 o 
   7  -5  11        9.90       10.49      4.20 o 
   8  -5  11      119.68      132.09      7.42 o 
   9  -5  11       97.46       91.83      7.42 o 
  10  -5  11        9.14        7.99      4.20 o 
  -6  -4  11        1.71        1.50      4.20 o 
  -5  -4  11      234.01      243.19     10.49 o 
  -4  -4  11       22.13       21.96      5.18 o 
  -3  -4  11      485.87      469.34     12.94 o 
  -2  -4  11      666.60      646.45     13.77 o 
  -1  -4  11      623.54      626.89     13.36 o 
   0  -4  11        6.28        6.00      2.55 o 
   1  -4  11       91.01       71.75      4.95 o 
   2  -4  11     1243.53     1220.73     29.04 o 
   3  -4  11      131.36      132.69      4.85 o 
   4  -4  11      116.47      105.00      4.85 o 
   5  -4  11      404.12      375.48     12.37 o 
   6  -4  11      251.21      226.78      9.21 o 
   7  -4  11       73.89       68.90      5.46 o 
   8  -4  11        1.94        0.87      4.37 o 
   9  -4  11        1.86        1.75      3.71 o 
  10  -4  11      131.32      113.62      9.62 o 
  11  -4  11       24.70       26.23      8.74 o 
  -8  -3  11        3.15       -1.75      5.25 o 
  -7  -3  11      117.90      117.28      7.42 o 
  -6  -3  11      268.63      289.76      9.89 o 
  -5  -3  11      925.84      890.19     31.48 o 
  -4  -3  11      167.51      141.66     10.49 o 
  -3  -3  11      610.30      641.84     24.48 o 
  -2  -3  11      512.49      497.57     13.60 o 
  -1  -3  11       50.98       47.77      4.20 o 
   0  -3  11       49.74       48.65      3.03 o 
   1  -3  11      304.77      281.43      8.62 o 
   2  -3  11      137.68      154.30      6.09 o 
   3  -3  11      238.62      225.64      6.68 o 
   4  -3  11     1524.33     1495.41     31.30 o 
   5  -3  11        5.81        5.25      3.71 o 
   6  -3  11     2225.52     2277.50     52.55 o 
   7  -3  11      142.76      154.78      7.42 o 
   8  -3  11       12.64       17.49      4.20 o 
   9  -3  11      170.87      170.52      8.66 o 
  10  -3  11       60.28       74.12      7.00 o 
  11  -3  11       51.16       55.10      6.18 o 
  -8  -2  11       31.28       38.43      9.62 o 
  -7  -2  11       42.03       44.00      4.95 o 
  -6  -2  11        1.73       -2.62      3.71 o 
  -5  -2  11      369.69      373.39     11.13 o 
  -4  -2  11      150.74      154.11      6.72 o 
  -3  -2  11      194.38      192.39      7.42 o 
  -2  -2  11      113.30      109.24      4.31 o 
  -1  -2  11      445.52      396.09      9.09 o 
   0  -2  11      631.08      632.28     12.76 o 
   1  -2  11     1063.91     1061.87     20.14 o 
   2  -2  11      121.27      117.33      4.31 o 
   3  -2  11      491.94      513.67     11.02 o 
   4  -2  11     5544.28     5595.88     96.05 o 
   5  -2  11      326.40      305.80      9.42 o 
   6  -2  11     1489.61     1478.24     35.23 o 
   7  -2  11     1254.27     1232.78     30.28 o 
   8  -2  11     1213.87     1191.79     29.60 o 
   9  -2  11        1.01       -0.87      3.71 o 
  10  -2  11      118.18      112.86      7.42 o 
  11  -2  11       38.59       35.53      8.74 o 
  12  -2  11       81.89       75.20      8.74 o 
  -8  -1  11       10.00        0.00      7.00 o 
  -7  -1  11        2.22        3.50      5.25 o 
  -6  -1  11       72.13       70.13      4.95 o 
  -5  -1  11       83.51       92.23      6.18 o 
  -4  -1  11       13.32       12.24      3.71 o 
  -3  -1  11        8.34       11.37      3.71 o 
  -2  -1  11      320.14      301.34     13.99 o 
  -1  -1  11      335.75      315.99      8.38 o 
   0  -1  11      373.43      397.51      8.71 o 
   1  -1  11        5.22        2.91      2.02 o 
   2  -1  11       55.16       66.82      3.28 o 
   3  -1  11        1.04        0.58      2.02 o 
   4  -1  11     1153.22     1118.74     22.13 o 
   5  -1  11     2130.55     2097.77     37.44 o 
   6  -1  11       37.76       45.74      4.95 o 
   7  -1  11      333.51      318.34     11.13 o 
   8  -1  11        8.07       10.49      3.71 o 
   9  -1  11       70.48       72.40      5.46 o 
  10  -1  11       28.59       28.42      4.95 o 
  11  -1  11       12.50       10.49      3.71 o 
  12  -1  11       14.29       24.48      7.00 o 
  -8   0  11      128.90      124.17     10.49 o 
  -7   0  11       67.42       68.68      7.00 o 
  -6   0  11      230.63      225.95      8.74 o 
  -5   0  11        9.55        6.12      3.71 o 
  -4   0  11     2098.72     2144.10     46.26 o 
  -3   0  11     1255.61     1234.51     27.80 o 
  -2   0  11      425.99      450.63     11.70 o 
  -1   0  11       43.53       41.12      3.71 o 
   0   0  11      509.10      519.22     10.74 o 
   1   0  11        1.30        3.06      1.55 o 
   2   0  11       26.97       34.28      2.24 o 
   3   0  11       13.35       12.72      2.02 o 
   4   0  11      182.02      204.42      8.20 o 
   5   0  11      997.60     1037.27     22.22 o 
   6   0  11     1266.84     1287.34     23.79 o 
   7   0  11      105.88      120.33      6.72 o 
   8   0  11     1545.52     1621.54     38.28 o 
   9   0  11      507.45      493.21     14.84 o 
  10   0  11       16.75       23.52      4.37 o 
  11   0  11      265.40      283.32     15.74 o 
  12   0  11      218.74      230.85     15.74 o 
  -9   1  11      199.22      234.35     15.74 o 
  -8   1  11      265.05      264.08     15.74 o 
  -7   1  11        0.18       -3.50      3.71 o 
  -6   1  11       49.79       52.44     11.37 o 
  -5   1  11      213.67      203.88      7.97 o 
  -4   1  11      328.23      363.85     11.13 o 
  -3   1  11     1197.62     1214.77     27.12 o 
  -2   1  11     1303.66     1331.87     29.60 o 
  -1   1  11        3.23        6.65      2.91 o 
   0   1  11      960.81      986.78     22.16 o 
   1   1  11      262.64      240.73      7.87 o 
   2   1  11       24.08       21.70      2.02 o 
   3   1  11      152.07      166.30      5.05 o 
   4   1  11      761.66      750.48     14.37 o 
   5   1  11      388.30      370.63     11.92 o 
   6   1  11     1490.33     1548.44     23.66 o 
   7   1  11     1828.93     1853.41     33.36 o 
   8   1  11     1292.75     1314.14     24.38 o 
   9   1  11      576.01      589.23     13.05 o 
  10   1  11       47.09       54.72      5.25 o 
  11   1  11      176.62      163.16      7.97 o 
  12   1  11      126.63      135.70      7.97 o 
  13   1  11        6.37        7.00      5.25 o 
  -9   2  11      224.02      253.59     15.74 o 
  -7   2  11        3.06       -7.00      7.00 o 
  -6   2  11      217.77      220.30     23.61 o 
  -5   2  11        0.49       -1.25      2.55 o 
  -4   2  11       15.42       16.35      2.55 o 
  -3   2  11     1774.98     1828.91     31.84 o 
  -2   2  11      324.44      302.07      7.36 o 
  -1   2  11      238.75      228.38      5.66 o 
   0   2  11       36.63       34.22      2.55 o 
   1   2  11     1171.51     1196.41     25.88 o 
   2   2  11      899.78      929.24     20.91 o 
   3   2  11        9.07        7.43      1.75 o 
   4   2  11     1537.75     1535.68     23.24 o 
   5   2  11     1253.57     1275.41     23.79 o 
   6   2  11     1334.04     1343.14     25.75 o 
   7   2  11      325.75      321.74     10.36 o 
   8   2  11      647.27      689.99     14.06 o 
   9   2  11      885.61      933.84     22.65 o 
  10   2  11        3.53        1.05      3.50 o 
  11   2  11        4.42        1.75      3.71 o 
  12   2  11      220.19      205.88      9.21 o 
  13   2  11      126.65      134.66     10.49 o 
  -8   3  11       19.20       26.94      5.46 o 
  -7   3  11       33.48       43.72      7.00 o 
  -6   3  11      200.11      183.46      6.35 o 
  -5   3  11       24.76       19.06      3.67 o 
  -4   3  11      516.32      543.97     11.41 o 
  -3   3  11       65.12       68.24      4.04 o 
  -2   3  11     4072.75     4198.31     68.75 o 
  -1   3  11      473.68      452.93      9.39 o 
   0   3  11      456.28      435.79      9.39 o 
   1   3  11      116.33      129.70      4.31 o 
   2   3  11      245.48      211.56      5.33 o 
   3   3  11      586.91      601.78     11.41 o 
   4   3  11      771.01      730.16     11.96 o 
   5   3  11        8.85       10.63      1.75 o 
   6   3  11        4.27        6.12      1.75 o 
   7   3  11      703.03      746.24     12.84 o 
   8   3  11      562.96      573.82     14.69 o 
   9   3  11      182.56      155.65      6.72 o 
  10   3  11      200.41      174.23      7.42 o 
  11   3  11      374.65      370.59     11.70 o 
  12   3  11       73.11       69.74      5.46 o 
  13   3  11       63.19       45.47      7.00 o 
  -8   4  11       75.38       95.05      8.74 o 
  -7   4  11      171.12      187.16      8.39 o 
  -6   4  11      114.53      111.93      8.74 o 
  -5   4  11      227.54      220.17      9.44 o 
  -4   4  11      229.51      227.87      6.35 o 
  -3   4  11      587.37      600.38     18.26 o 
  -2   4  11       67.45       69.56      4.04 o 
  -1   4  11     3777.28     3938.16     65.08 o 
   0   4  11     1457.15     1487.63     25.49 o 
   1   4  11        6.35        9.48      2.02 o 
   2   4  11       96.46       81.09      4.04 o 
   3   4  11      252.98      237.83      7.83 o 
   4   4  11       67.68       61.44      3.28 o 
   5   4  11       38.59       54.24      2.78 o 
   6   4  11       21.66       19.95      2.48 o 
   7   4  11     1345.05     1315.96     25.37 o 
   8   4  11      339.63      338.91     10.46 o 
   9   4  11      398.63      402.25     11.70 o 
  10   4  11       22.24       32.13      4.20 o 
  11   4  11      219.20      219.61      9.21 o 
  12   4  11       17.57       24.88      4.20 o 
  13   4  11        0.40       -1.75      5.25 o 
  -8   5  11        1.05       -1.75      5.25 o 
  -7   5  11       62.22       48.44      5.46 o 
  -6   5  11      119.09      120.63      7.87 o 
  -5   5  11        0.94       -4.67      4.67 o 
  -4   5  11        4.85       -5.25      5.77 o 
  -3   5  11      504.97      516.86     11.02 o 
  -2   5  11      344.89      342.81      8.38 o 
  -1   5  11     1157.89     1174.93     20.81 o 
   0   5  11      276.22      274.60      7.84 o 
   1   5  11       93.88      102.16      4.31 o 
   2   5  11       22.89       21.94      2.66 o 
   3   5  11      204.58      205.41      8.06 o 
   4   5  11      354.11      357.74      8.08 o 
   5   5  11     1017.80      992.93     18.12 o 
   6   5  11      765.66      769.86     30.61 o 
   7   5  11      124.40      114.23      4.63 o 
   8   5  11        4.54       -1.17      2.02 o 
   9   5  11      193.78      219.62      7.97 o 
  10   5  11      274.43      268.48      9.89 o 
  11   5  11        1.38        3.50      5.25 o 
  12   5  11       90.27       91.70      6.72 o 
  -7   6  11      200.58      188.44     11.37 o 
  -6   6  11       12.49       12.24      4.20 o 
  -5   6  11       74.09       60.88      5.46 o 
  -4   6  11      155.88      147.24      6.72 o 
  -3   6  11      106.43       99.60      6.62 o 
  -2   6  11       85.41       86.13      4.31 o 
  -1   6  11      729.31      708.18     13.71 o 
   0   6  11     3120.76     3172.64     52.65 o 
   1   6  11      490.03      470.12     10.10 o 
   2   6  11       59.73       64.00      3.60 o 
   3   6  11      443.65      424.02     11.73 o 
   4   6  11     1080.24     1049.07     19.13 o 
   5   6  11      247.65      242.32      9.62 o 
   6   6  11     1603.47     1524.38     32.15 o 
   7   6  11        2.70        8.39      2.91 o 
   8   6  11       42.79       50.26      3.60 o 
   9   6  11        0.84       -3.50      4.37 o 
  10   6  11       27.74       28.27      4.37 o 
  11   6  11      135.19      132.01     10.49 o 
  12   6  11       61.81       54.91      5.46 o 
  -7   7  11      105.82      122.42     10.49 o 
  -6   7  11        1.20       -2.50      4.20 o 
  -5   7  11        4.58       -1.25      4.20 o 
  -4   7  11       34.97       38.09      4.04 o 
  -3   7  11      220.57      209.87      7.42 o 
  -2   7  11       14.43        2.33      3.85 o 
  -1   7  11     1033.40     1029.83     19.13 o 
   0   7  11        9.24        8.74      3.03 o 
   1   7  11      983.83     1004.01     19.34 o 
   2   7  11     2056.36     2159.11     36.91 o 
   3   7  11      130.87      117.20      6.18 o 
   4   7  11      258.06      240.66      7.97 o 
   5   7  11       39.05       45.75      4.20 o 
   6   7  11      404.01      401.46     11.13 o 
   7   7  11       46.26       37.80      4.20 o 
   8   7  11      101.31       99.01      6.18 o 
   9   7  11      199.50      196.03     10.68 o 
  10   7  11       22.47       30.09      6.12 o 
  11   7  11       27.86       29.14      4.20 o 
  12   7  11       14.96       20.99      7.00 o 
  -6   8  11        1.72        1.75      4.95 o 
  -5   8  11      121.34      107.42      6.72 o 
  -4   8  11      134.79      131.38      7.42 o 
  -3   8  11      198.56      203.48      6.68 o 
  -2   8  11        4.12       -3.30      3.30 o 
  -1   8  11       12.96        6.12      6.12 o 
   0   8  11        2.16        3.50      3.03 o 
   1   8  11     1425.36     1469.03     25.87 o 
   2   8  11       31.60       31.08      4.20 o 
   3   8  11       45.22       37.86      4.20 o 
   4   8  11      607.96      610.51     15.42 o 
   5   8  11      251.72      233.51      8.66 o 
   6   8  11      398.56      389.15     11.13 o 
   7   8  11       92.81       79.12      5.46 o 
   8   8  11      696.65      681.39     43.72 o 
   9   8  11       23.05       26.75      6.12 o 
  10   8  11       12.85       19.24      5.25 o 
  11   8  11       50.62       52.76      7.87 o 
  12   8  11      270.68      243.10     15.74 o 
  -5   9  11       28.59       26.78      5.46 o 
  -4   9  11       35.77       29.10      4.95 o 
  -3   9  11        1.28       -3.03      3.03 o 
  -2   9  11       30.53       25.43      3.60 o 
  -1   9  11      316.93      328.38     10.21 o 
   0   9  11      104.24       86.54      6.80 o 
   1   9  11      123.58      124.90      6.72 o 
   2   9  11      185.09      189.97      7.97 o 
   3   9  11      104.80      122.76      6.72 o 
   4   9  11      122.91      121.40      6.72 o 
   5   9  11       10.83        6.00      4.20 o 
   6   9  11     1143.93     1122.28     25.33 o 
   7   9  11       64.76       69.11      8.74 o 
   8   9  11      423.83      432.00     13.12 o 
   9   9  11      177.83      197.88     27.98 o 
  10   9  11      128.76      120.67     10.49 o 
  -4  10  11       12.08       14.87      4.95 o 
  -3  10  11        7.90        3.75      4.37 o 
  -2  10  11       37.31       27.53      4.04 o 
  -1  10  11      175.32      170.97      6.68 o 
   0  10  11      113.59       99.18      6.72 o 
   1  10  11      188.30      166.14      7.97 o 
   2  10  11       82.89       70.89      5.46 o 
   3  10  11       28.51       27.20      7.87 o 
   4  10  11      765.54      765.73     19.14 o 
   5  10  11        0.47       -4.20      4.20 o 
   6  10  11      255.51      280.74     11.37 o 
   7  10  11        1.20        2.75      4.20 o 
   8  10  11      323.91      316.22     13.12 o 
   9  10  11       15.69       24.23      5.46 o 
  10  10  11       59.69       87.44     10.49 o 
  -3  11  11        2.00       -5.25      7.00 o 
  -2  11  11      150.54      142.67      7.97 o 
  -1  11  11        0.48       -3.75      4.20 o 
   0  11  11      251.20      243.47      9.21 o 
   1  11  11        6.14        4.75      4.20 o 
   2  11  11       11.14        8.99      4.20 o 
   3  11  11       43.48       38.03      5.46 o 
   4  11  11      141.03      143.70      7.97 o 
   5  11  11       10.46       18.36      4.95 o 
   6  11  11      168.33      162.81      7.97 o 
   7  11  11        5.11        5.47      9.62 o 
   8  11  11      399.56      425.06     20.11 o 
   9  11  11        1.84        8.74      8.74 o 
  -1  12  11        1.01        1.75      7.00 o 
   0  12  11       17.54       18.46      7.00 o 
   1  12  11        0.34       -4.20      4.20 o 
   2  12  11        1.92        1.50      4.20 o 
   3  12  11       12.12       11.46      7.00 o 
   4  12  11       49.38       44.54      7.87 o 
   5  12  11      216.24      214.51     12.24 o 
   6  12  11      165.29      175.88      9.21 o 
   7  12  11       27.89       41.97     10.49 o 
  -3  -9  12        1.55        5.25      5.25 o 
  -2  -9  12        5.83        1.50      4.37 o 
  -1  -9  12       22.98       21.90      4.95 o 
   0  -9  12       88.71       85.73      6.18 o 
   1  -9  12        2.12       -1.43      3.28 o 
   2  -9  12        0.76       -1.50      4.20 o 
   3  -9  12      233.47      209.87     13.99 o 
   4  -9  12        7.79        7.00      7.00 o 
  -5  -8  12      122.87      139.91     12.24 o 
  -4  -8  12        2.27       -1.50      4.20 o 
  -3  -8  12      133.47      140.92      7.42 o 
  -2  -8  12       10.38        9.74      5.25 o 
  -1  -8  12        8.86        9.27      3.60 o 
   0  -8  12       46.94       44.99      4.04 o 
   1  -8  12       80.43       76.54      5.05 o 
   2  -8  12       60.09       58.27      4.31 o 
   3  -8  12       99.65       98.29      9.62 o 
   4  -8  12       27.85       20.99      4.95 o 
   5  -8  12      101.28       82.44      9.62 o 
  -6  -7  12       16.48       10.49      5.25 o 
  -5  -7  12      255.75      268.69     11.13 o 
  -4  -7  12      111.39      123.60      7.42 o 
  -3  -7  12      266.82      264.27      9.89 o 
  -2  -7  12       13.76        5.25      3.03 o 
  -1  -7  12       27.42       27.27      3.60 o 
   0  -7  12       15.32        7.31      5.70 o 
   1  -7  12       20.99       19.94      3.28 o 
   2  -7  12        0.55        1.08      2.69 o 
   3  -7  12       24.98       21.65      4.20 o 
   4  -7  12       40.68       39.37      4.95 o 
   5  -7  12      279.81      269.33     11.13 o 
   6  -7  12       25.75       29.05      5.46 o 
   7  -7  12      163.92      162.16      9.21 o 
  -6  -6  12        0.07       -1.75      7.00 o 
  -5  -6  12      126.45      130.58      7.42 o 
  -4  -6  12        3.28        8.24      4.20 o 
  -3  -6  12       33.41       28.62      3.60 o 
  -2  -6  12       34.80       42.17      4.04 o 
  -1  -6  12       82.23       80.98      5.90 o 
   0  -6  12        2.54        0.50      2.55 o 
   1  -6  12        9.04        3.75      2.55 o 
   2  -6  12       11.27        7.79      3.28 o 
   3  -6  12       17.12       22.95      7.00 o 
   4  -6  12        5.20        4.37      3.71 o 
   5  -6  12       20.21       19.93      7.00 o 
   6  -6  12      195.79      168.99      8.66 o 
   7  -6  12      233.23      228.26      9.89 o 
   8  -6  12       12.08        4.75      4.20 o 
  -6  -5  12        2.61        8.74      7.00 o 
  -5  -5  12      349.53      374.26     17.49 o 
  -4  -5  12        4.44        7.95      3.28 o 
  -3  -5  12      532.66      527.26     12.12 o 
  -2  -5  12       10.92       10.49      3.03 o 
  -1  -5  12      155.33      158.43      6.06 o 
   0  -5  12      435.14      434.16     10.74 o 
   1  -5  12       31.39       29.13      4.20 o 
   2  -5  12        3.41        2.45      3.50 o 
   3  -5  12       24.34       22.85      3.74 o 
   4  -5  12      902.63      870.06     22.85 o 
   5  -5  12       83.90       71.75      6.18 o 
   6  -5  12        6.10        0.00      3.71 o 
   7  -5  12        4.01        0.25      4.20 o 
   8  -5  12      185.53      222.71     22.74 o 
   9  -5  12        4.03        5.25      4.95 o 
  -8  -4  12       18.90       24.48      7.00 o 
  -7  -4  12      144.50      162.65     12.24 o 
  -6  -4  12       13.98        8.74      7.00 o 
  -4  -4  12       28.99       33.23      7.00 o 
  -3  -4  12     1021.78     1063.33     36.73 o 
  -2  -4  12      416.37      395.25     17.49 o 
  -1  -4  12      206.69      188.01      7.42 o 
   0  -4  12      459.77      433.07     12.94 o 
   1  -4  12      261.25      235.27      6.68 o 
   2  -4  12        4.11        3.50      2.89 o 
   3  -4  12        8.36        3.94      3.61 o 
   4  -4  12        2.40       -2.24      2.24 o 
   5  -4  12        2.84        0.00      3.71 o 
   6  -4  12      116.01      107.25      6.72 o 
   7  -4  12      209.94      199.39      8.66 o 
   8  -4  12       92.90       91.78      8.74 o 
   9  -4  12       22.53       18.36      4.95 o 
  10  -4  12      241.33      251.85     11.13 o 
  -8  -3  12       20.56       38.48      7.00 o 
  -7  -3  12        2.19        0.50      4.20 o 
  -6  -3  12       10.23       17.49     12.24 o 
  -5  -3  12      163.28      178.39      7.97 o 
  -4  -3  12       36.36       43.80      8.74 o 
  -3  -3  12       15.69       11.37      3.71 o 
  -2  -3  12      171.41      175.34      6.06 o 
  -1  -3  12      118.75      123.96      5.05 o 
   0  -3  12      330.34      335.04      8.38 o 
   1  -3  12       44.91       45.80      3.38 o 
   2  -3  12      244.00      265.66      7.36 o 
   3  -3  12       56.09       44.59      3.28 o 
   4  -3  12        2.78        4.59      2.32 o 
   5  -3  12      201.32      175.99      7.97 o 
   6  -3  12      320.87      312.59     11.37 o 
   7  -3  12       11.55       11.49      4.20 o 
   8  -3  12       58.78       54.44      4.95 o 
   9  -3  12       69.27       68.39      6.18 o 
  10  -3  12        2.35        7.87      4.95 o 
  11  -3  12       31.75       34.98      8.74 o 
  -8  -2  12      110.09      122.06      7.87 o 
  -7  -2  12       27.06       33.63      9.62 o 
  -6  -2  12        4.25        2.75      4.20 o 
  -5  -2  12      314.87      334.05     11.13 o 
  -4  -2  12      127.03      121.71      7.87 o 
  -3  -2  12     1262.53     1255.57     28.36 o 
  -2  -2  12       22.46       36.04      3.71 o 
  -1  -2  12      193.72      193.20      6.06 o 
   0  -2  12      435.44      432.94     11.70 o 
   1  -2  12       25.01       21.10      2.55 o 
   2  -2  12      205.52      194.69      5.66 o 
   3  -2  12      369.70      380.72      8.71 o 
   4  -2  12      523.08      532.13     11.32 o 
   5  -2  12        2.17        3.94      2.24 o 
   6  -2  12      722.04      670.96     18.55 o 
   7  -2  12      651.36      635.99     17.90 o 
   8  -2  12       16.55       10.49      3.71 o 
   9  -2  12        0.90        0.87      3.71 o 
  10  -2  12     1191.88     1246.74     31.52 o 
  11  -2  12      110.83      109.37      7.42 o 
  -8  -1  12       21.66        7.00      7.00 o 
  -7  -1  12       62.69       68.19      7.87 o 
  -6  -1  12      173.24      182.98      9.62 o 
  -5  -1  12      224.00      209.61      7.97 o 
  -4  -1  12       66.67       66.46      4.95 o 
  -3  -1  12      964.13      981.32     23.40 o 
  -2  -1  12      278.51      279.07      9.21 o 
  -1  -1  12      911.42      899.11     20.91 o 
   0  -1  12      404.34      392.34      9.09 o 
   1  -1  12       40.76       44.33      3.15 o 
   2  -1  12     1440.59     1405.25     42.66 o 
   3  -1  12      234.62      230.95      6.35 o 
   4  -1  12       27.36       20.59      3.39 o 
   5  -1  12      668.03      632.38     13.36 o 
   6  -1  12       30.16       30.86      5.25 o 
   7  -1  12       13.14       10.49      3.71 o 
   8  -1  12        5.44        0.00      3.71 o 
   9  -1  12        1.49        1.75      3.71 o 
  10  -1  12       86.02       85.73      6.18 o 
  11  -1  12        2.16        2.75      4.20 o 
  -8   0  12        4.05       -3.50      7.00 o 
  -7   0  12       19.54       18.36      4.95 o 
  -6   0  12      751.27      833.70     23.61 o 
  -5   0  12        0.58        0.00      3.71 o 
  -4   0  12       11.02        9.62      3.71 o 
  -3   0  12      195.27      201.80     10.49 o 
  -2   0  12       89.62       89.61      5.46 o 
  -1   0  12       20.23       16.66      3.71 o 
   0   0  12       12.18       11.61      2.91 o 
   1   0  12       49.51       43.72      3.71 o 
   2   0  12     1194.97     1259.57     23.50 o 
   3   0  12      202.51      179.16      5.33 o 
   4   0  12       48.37       49.30      3.28 o 
   5   0  12      174.77      185.36      5.66 o 
   6   0  12       81.17       87.23      4.31 o 
   7   0  12       99.60      105.82      6.18 o 
   8   0  12       12.17       15.30      4.37 o 
   9   0  12      276.72      243.10      9.89 o 
  10   0  12        0.75        1.75      3.71 o 
  11   0  12       67.10       69.96      8.74 o 
  12   0  12      126.13      131.17     12.24 o 
  -8   1  12       79.12       78.70     10.49 o 
  -7   1  12        8.09       -2.00      4.37 o 
  -6   1  12      338.63      329.69     11.13 o 
  -5   1  12     1092.14     1204.51     27.80 o 
  -4   1  12      126.27      140.74      7.00 o 
  -3   1  12      601.92      600.13     15.42 o 
  -2   1  12       23.09       20.15      3.71 o 
  -1   1  12      695.09      673.75     16.66 o 
   0   1  12      322.95      319.40     15.74 o 
   1   1  12      248.88      230.87      7.42 o 
   2   1  12        8.15        0.87      2.62 o 
   3   1  12     1998.76     2128.83     37.86 o 
   4   1  12      858.28      887.35     17.11 o 
   5   1  12       68.28       78.07      4.04 o 
   6   1  12        5.21        4.81      2.58 o 
   7   1  12      984.25      976.19     24.09 o 
   8   1  12      556.10      542.81     15.42 o 
   9   1  12      152.12      141.75      7.42 o 
  10   1  12      885.47      897.18     34.98 o 
  11   1  12      284.86      290.32     15.74 o 
  12   1  12      721.64      729.29     31.48 o 
  -7   2  12       39.17       41.97      8.74 o 
  -6   2  12      196.36      194.27     18.36 o 
  -5   2  12      641.72      655.89     17.18 o 
  -4   2  12      223.63      218.72      7.97 o 
  -3   2  12       59.75       55.22      4.95 o 
  -2   2  12      336.65      332.29     10.46 o 
  -1   2  12     1420.92     1422.17     31.37 o 
   0   2  12       43.74       48.26      7.00 o 
   1   2  12        2.94        2.62      2.62 o 
   2   2  12      587.11      578.80     14.18 o 
   3   2  12      138.38      147.83      6.18 o 
   4   2  12      260.56      255.25      6.68 o 
   5   2  12     1172.63     1177.54     27.91 o 
   6   2  12      197.73      192.81      4.75 o 
   7   2  12       98.14       87.24      4.31 o 
   8   2  12        0.03        0.50      2.55 o 
   9   2  12      130.98      135.70      6.72 o 
  10   2  12        8.67       10.49      3.71 o 
  11   2  12        8.17        0.87      3.71 o 
  12   2  12      374.13      371.26     12.18 o 
  -8   3  12       12.11       10.49      7.00 o 
  -7   3  12        4.27       -3.50      7.00 o 
  -6   3  12      117.26      119.97      7.87 o 
  -5   3  12      346.62      356.77     11.70 o 
  -4   3  12     1231.41     1300.84     23.46 o 
  -3   3  12      217.31      230.75      6.35 o 
  -2   3  12        3.51        1.50      2.55 o 
  -1   3  12     1458.55     1444.94     25.49 o 
   0   3  12      844.38      830.12     15.74 o 
   1   3  12      546.16      541.79     11.02 o 
   2   3  12      179.68      184.51      5.33 o 
   3   3  12      357.86      334.97      7.69 o 
   4   3  12       18.15        9.91      2.02 o 
   5   3  12      529.25      526.51      9.32 o 
   6   3  12      108.62      113.89      3.86 o 
   7   3  12        4.29        6.52      1.88 o 
   8   3  12        4.01        7.00      2.91 o 
   9   3  12      258.61      260.36      9.21 o 
  10   3  12       45.95       54.22      4.95 o 
  11   3  12       89.83       93.88     10.49 o 
  12   3  12      329.81      307.34     11.70 o 
  -7   4  12       19.13       21.57      5.46 o 
  -6   4  12       13.59       10.49      4.20 o 
  -5   4  12      604.42      623.13     13.05 o 
  -4   4  12      894.84      911.56     17.37 o 
  -3   4  12     1644.87     1742.59     33.64 o 
  -2   4  12       17.34       12.99      3.03 o 
  -1   4  12        5.48        4.75      2.55 o 
   0   4  12      197.00      191.25      5.66 o 
   1   4  12     1022.73      964.36     17.77 o 
   2   4  12      525.81      523.85     10.40 o 
   3   4  12      229.24      211.68      6.06 o 
   4   4  12       22.14       32.15      3.03 o 
   5   4  12      548.69      595.35     11.75 o 
   6   4  12        4.92        3.50      2.02 o 
   7   4  12      734.91      723.94     14.72 o 
   8   4  12       10.18        8.39      2.91 o 
   9   4  12      112.12       97.26      6.18 o 
  10   4  12      143.26      123.15      6.72 o 
  11   4  12      210.78      197.41     11.37 o 
  12   4  12      558.02      545.93     15.93 o 
  -7   5  12        9.57       -0.87      4.95 o 
  -6   5  12       39.99       36.73      7.00 o 
  -5   5  12       64.11       73.39      4.31 o 
  -4   5  12       71.73       76.95      4.31 o 
  -3   5  12     2285.02     2368.39     40.22 o 
  -2   5  12      357.20      374.51      8.71 o 
  -1   5  12      149.60      152.21      5.33 o 
   0   5  12       58.30       48.74      3.66 o 
   1   5  12      112.69      118.05      4.63 o 
   2   5  12       35.48       41.90      3.03 o 
   3   5  12       38.01       36.39      3.03 o 
   4   5  12       65.53       74.87      4.04 o 
   5   5  12      950.63     1007.06     18.49 o 
   6   5  12       20.23       17.49      3.71 o 
   7   5  12      239.84      224.20      8.74 o 
   8   5  12      924.84      905.65     17.77 o 
   9   5  12       24.64       32.57      3.71 o 
  10   5  12       19.99       15.00      3.71 o 
  11   5  12       46.77       49.86      4.95 o 
  12   5  12      111.66      117.59      7.42 o 
  -7   6  12        0.79       -3.50      7.00 o 
  -6   6  12       13.10       11.37      4.95 o 
  -5   6  12       11.71       10.49      5.25 o 
  -4   6  12       87.21       84.59      5.05 o 
  -3   6  12     1107.58     1145.77     21.43 o 
  -2   6  12      810.97      844.47     16.47 o 
  -1   6  12      560.23      559.72     11.41 o 
   0   6  12      507.39      525.25     11.41 o 
   1   6  12     1613.82     1661.23     28.90 o 
   2   6  12     1321.22     1340.75     33.54 o 
   3   6  12      248.47      248.75      6.68 o 
   4   6  12     1655.46     1642.87     28.53 o 
   5   6  12      488.78      433.62     13.12 o 
   6   6  12      361.97      320.09      9.89 o 
   7   6  12       69.90       90.08      4.95 o 
   8   6  12       14.30       16.88      3.71 o 
   9   6  12      118.16      101.44      8.74 o 
  10   6  12        6.68        7.87      3.71 o 
  11   6  12       14.42       10.74      4.37 o 
  12   6  12      122.21      107.62      7.42 o 
  -6   7  12        5.10       -5.25     10.49 o 
  -5   7  12       57.06       68.16      5.82 o 
  -4   7  12       47.61       52.58      5.80 o 
  -3   7  12      631.67      631.16     14.88 o 
  -2   7  12       18.48       16.09      3.60 o 
  -1   7  12     2314.64     2456.30     41.97 o 
   0   7  12        0.42       -3.03      3.03 o 
   1   7  12      206.24      190.95      8.32 o 
   2   7  12      226.94      219.03      6.50 o 
   3   7  12       17.80       15.74      6.12 o 
   4   7  12      181.08      149.13      6.72 o 
   5   7  12        5.02        7.00      3.71 o 
   6   7  12      519.79      522.16     13.60 o 
   7   7  12      310.24      286.60      9.21 o 
   8   7  12       12.34       13.99      6.12 o 
   9   7  12        2.55        1.75      3.71 o 
  10   7  12      229.00      225.61     12.24 o 
  11   7  12       51.76       52.47      5.46 o 
  12   7  12      153.50      157.40     12.24 o 
  -5   8  12       11.77       14.77      5.46 o 
  -4   8  12       80.72       70.66      7.00 o 
  -3   8  12      237.02      245.21     13.28 o 
  -2   8  12       95.42       92.72      6.18 o 
  -1   8  12      686.65      694.77     14.45 o 
   0   8  12       22.62       16.74      4.71 o 
   1   8  12       10.27        9.91      3.03 o 
   2   8  12        1.46       -1.75      5.25 o 
   3   8  12      234.26      198.97      9.62 o 
   4   8  12      497.45      471.25     12.94 o 
   5   8  12       25.53       23.40      4.20 o 
   6   8  12      154.20      147.09      7.42 o 
   7   8  12       35.83       30.31      4.20 o 
   8   8  12      171.42      162.40      7.97 o 
   9   8  12       87.80      102.50      6.72 o 
  10   8  12      184.92      176.64     12.24 o 
  11   8  12      186.40      190.63     12.24 o 
  -4   9  12        7.03       -2.00      4.20 o 
  -3   9  12        8.43        1.75      3.60 o 
  -2   9  12       12.38        2.97      3.60 o 
  -1   9  12      777.76      824.93     16.47 o 
   0   9  12      170.78      170.33      7.97 o 
   1   9  12      370.16      360.31     11.13 o 
   2   9  12      908.58      889.33     21.02 o 
   3   9  12      424.77      413.49     13.99 o 
   4   9  12     1456.41     1442.91     31.52 o 
   5   9  12        3.39        0.50      4.20 o 
   6   9  12     1241.41     1205.49     27.21 o 
   7   9  12       42.37       48.97      5.46 o 
   8   9  12      197.84      203.83      9.21 o 
   9   9  12       31.34       36.04      4.95 o 
  10   9  12       32.41       27.98      7.00 o 
  -3  10  12        6.78        7.87      4.95 o 
  -2  10  12       29.18       12.24      4.04 o 
  -1  10  12      633.57      627.98     16.66 o 
   0  10  12        0.72        1.50      4.20 o 
   1  10  12      404.81      394.38     12.37 o 
   2  10  12      293.28      302.19     10.46 o 
   3  10  12       51.90       35.20      6.12 o 
   4  10  12       66.92       59.46      5.46 o 
   5  10  12      183.82      154.92      7.97 o 
   6  10  12      228.80      220.92      9.21 o 
   7  10  12        1.60        1.50      4.20 o 
   8  10  12      159.56      160.14      8.66 o 
   9  10  12        1.44        2.75      4.20 o 
  10  10  12       34.60       45.47      8.74 o 
  -2  11  12       33.34       19.24      8.74 o 
  -1  11  12        0.57       -3.25      4.37 o 
   0  11  12       34.53       35.58      5.46 o 
   1  11  12      230.13      227.57      9.89 o 
   2  11  12        1.27       -3.75      4.20 o 
   3  11  12      147.43      121.84      7.97 o 
   4  11  12       46.98       45.15      5.46 o 
   5  11  12       43.79       50.58     10.49 o 
   6  11  12      138.98      135.97      7.97 o 
   7  11  12       11.42       13.60      5.46 o 
   8  11  12      315.58      374.26     19.24 o 
   0  12  12        1.41        0.00      7.00 o 
   1  12  12       76.86       78.70     10.49 o 
   2  12  12        1.41       -4.20      4.20 o 
   3  12  12       68.57       52.47      6.72 o 
   4  12  12      357.75      344.06     11.70 o 
   5  12  12       15.03        5.83     10.49 o 
   0  -9  13        5.68       -3.50      7.00 o 
   1  -9  13       85.56      106.68     10.49 o 
   2  -9  13        2.18        1.75      7.00 o 
  -3  -8  13       10.93       17.49      7.00 o 
  -2  -8  13        0.84       -0.50      4.20 o 
  -1  -8  13       78.73       78.36      5.05 o 
   0  -8  13        0.69       -0.48      3.28 o 
   1  -8  13       25.54       20.62      4.04 o 
   2  -8  13        0.53       -1.50      4.20 o 
   3  -8  13       96.77       98.77     14.87 o 
   4  -8  13        1.87        2.00      4.20 o 
  -4  -7  13       48.52       41.97      7.00 o 
  -3  -7  13        0.83        2.50      4.20 o 
  -2  -7  13        2.03        0.64      3.28 o 
  -1  -7  13       28.70       28.73      4.04 o 
   0  -7  13       27.36       35.92      4.04 o 
   1  -7  13       35.11       31.54      4.04 o 
   2  -7  13        0.67        1.25      4.20 o 
   3  -7  13       85.20       78.92      7.87 o 
   4  -7  13       10.25        8.49      4.20 o 
   5  -7  13      250.62      242.85     26.23 o 
   6  -7  13       33.43       30.21      5.46 o 
  -4  -6  13       12.03       15.74      7.00 o 
  -3  -6  13        5.46        5.09      3.28 o 
  -2  -6  13      184.59      177.59      7.97 o 
  -1  -6  13       46.33       46.69      4.04 o 
   0  -6  13        2.67        3.50      3.03 o 
   1  -6  13        2.91        2.10      2.91 o 
   2  -6  13      146.75      167.93      7.97 o 
   3  -6  13      293.95      296.40     15.74 o 
   4  -6  13       48.65       52.47      5.46 o 
   5  -6  13      199.61      191.55     10.49 o 
   6  -6  13      104.90       97.65      6.72 o 
   7  -6  13       29.11       24.48      4.95 o 
  -4  -5  13       19.11       13.99      7.00 o 
  -3  -5  13      136.00      148.66     10.49 o 
  -2  -5  13      131.69      122.42      6.72 o 
  -1  -5  13       17.37       24.12      5.25 o 
   0  -5  13      192.84      194.92      8.74 o 
   1  -5  13       52.95       45.79      4.04 o 
   2  -5  13      318.82      325.19      8.71 o 
   3  -5  13       11.56       11.29      3.28 o 
   4  -5  13        2.09        3.50      3.71 o 
   5  -5  13       21.62       20.99      4.20 o 
   6  -5  13       67.64       70.93      6.18 o 
   7  -5  13        1.45       -3.00      4.20 o 
   8  -5  13      415.90      421.16     24.48 o 
  -6  -4  13       23.55       27.98      7.00 o 
  -5  -4  13      216.77      245.05      9.89 o 
  -4  -4  13      104.72      139.91     10.49 o 
  -3  -4  13      151.56      152.15      7.42 o 
  -2  -4  13       71.48       67.94      4.04 o 
  -1  -4  13      283.24      297.68     10.49 o 
   0  -4  13      590.87      601.04     13.05 o 
   1  -4  13      132.64      139.76      9.03 o 
   2  -4  13      122.41      120.63      7.41 o 
   3  -4  13       67.15       66.95      4.04 o 
   4  -4  13      120.60      127.97      5.66 o 
   5  -4  13      206.29      194.52      8.74 o 
   6  -4  13      170.98      167.43      7.97 o 
   7  -4  13       59.65       62.29      5.46 o 
   8  -4  13      250.56      256.36     11.13 o 
   9  -4  13        0.94        0.75      4.20 o 
  -7  -3  13       25.70       34.98      7.00 o 
  -6  -3  13      331.44      383.01     17.49 o 
  -5  -3  13      223.13      207.90      9.21 o 
  -4  -3  13      237.61      242.51      9.21 o 
  -3  -3  13      216.40      212.49      8.66 o 
  -2  -3  13      329.72      325.85     18.36 o 
  -1  -3  13        2.71        0.00      3.71 o 
   0  -3  13      838.33      801.28     24.48 o 
   1  -3  13      249.89      250.51      9.21 o 
   2  -3  13      331.10      310.61      8.38 o 
   3  -3  13       15.20       22.60      6.56 o 
   4  -3  13      106.65      112.11      4.63 o 
   5  -3  13        5.02        2.45      2.91 o 
   6  -3  13      341.43      312.18     11.13 o 
   7  -3  13      262.70      258.11      9.89 o 
   8  -3  13        7.96        3.75      4.20 o 
   9  -3  13      302.23      287.91     11.13 o 
  10  -3  13       88.79       96.19      7.42 o 
  -7  -2  13        6.12       -1.50      4.20 o 
  -6  -2  13      257.08      280.20     23.61 o 
  -5  -2  13        2.10        3.00      4.20 o 
  -4  -2  13       80.75       99.15      6.72 o 
  -3  -2  13       68.87       71.70      5.46 o 
  -2  -2  13       13.48       13.12      3.71 o 
  -1  -2  13       78.33       76.99      4.95 o 
   0  -2  13      836.99      860.06     20.91 o 
   1  -2  13       91.70       89.74      4.31 o 
   2  -2  13      554.59      593.77     12.76 o 
   3  -2  13       96.53       89.40      4.99 o 
   4  -2  13     1325.99     1334.60     32.20 o 
   5  -2  13       67.64       78.11      4.31 o 
   6  -2  13      116.10      113.39      6.72 o 
   7  -2  13      281.19      269.38      9.89 o 
   8  -2  13      119.09      111.04     12.24 o 
   9  -2  13       28.30       18.36      4.95 o 
  10  -2  13       19.92       25.88      7.00 o 
  11  -2  13       97.50       87.44     10.49 o 
  -8  -1  13       23.22       19.24      8.74 o 
  -7  -1  13        0.26       -6.12      6.12 o 
  -6  -1  13       77.03       78.62      7.87 o 
  -5  -1  13       44.69       39.84      4.95 o 
  -4  -1  13      621.96      675.78     17.90 o 
  -3  -1  13      330.34      342.91     10.46 o 
  -2  -1  13      125.49      131.39      6.72 o 
  -1  -1  13       18.19       22.18      3.71 o 
   0  -1  13      174.07      190.89      7.42 o 
   1  -1  13     1157.28     1062.42     48.09 o 
   2  -1  13      990.02      953.61     18.43 o 
   3  -1  13      861.69      877.69     17.42 o 
   4  -1  13      637.16      649.33     13.36 o 
   5  -1  13      299.60      292.08      7.69 o 
   6  -1  13       34.18       31.48      4.20 o 
   7  -1  13        2.10        2.62      3.71 o 
   8  -1  13      426.93      412.58     12.94 o 
   9  -1  13        3.47        4.37      3.71 o 
  10  -1  13       87.41       83.08      6.18 o 
  11  -1  13       66.26       62.10      6.18 o 
  -7   0  13        1.98       -0.75      4.20 o 
  -6   0  13      345.92      368.53     19.24 o 
  -5   0  13        0.25       -0.25      4.20 o 
  -4   0  13      559.06      575.64     15.42 o 
  -3   0  13       23.76       27.60      4.20 o 
  -2   0  13      808.98      841.77     20.38 o 
  -1   0  13      323.78      308.74      9.89 o 
   0   0  13       88.33       89.61      5.46 o 
   1   0  13      579.91      604.19     15.42 o 
   2   0  13     2876.34     2696.96     56.73 o 
   3   0  13      585.33      588.70     12.76 o 
   4   0  13        7.11        5.90      2.63 o 
   5   0  13     1234.85     1266.31     23.79 o 
   6   0  13      290.09      304.35      9.89 o 
   7   0  13       51.49       48.49      4.95 o 
   8   0  13       28.45       27.14      3.71 o 
   9   0  13       49.43       55.63      8.74 o 
  10   0  13       13.09       15.74      4.20 o 
  11   0  13      120.24      132.92     12.24 o 
  -7   1  13       91.49      102.19      8.74 o 
  -6   1  13      123.36      122.52      7.42 o 
  -5   1  13      128.26      137.29      7.42 o 
  -4   1  13      586.23      633.91     16.66 o 
  -3   1  13       26.92       25.91      4.20 o 
  -2   1  13        4.70       -0.87      3.71 o 
  -1   1  13        7.98        7.87      3.71 o 
   0   1  13      135.78      126.64      6.72 o 
   1   1  13       95.16       80.05      6.12 o 
   2   1  13      527.64      515.17     13.44 o 
   3   1  13     2094.45     2067.54     44.31 o 
   4   1  13     1616.92     1738.70     31.49 o 
   5   1  13      176.80      172.85      5.66 o 
   6   1  13      331.96      337.04      8.71 o 
   7   1  13      797.72      790.75     20.38 o 
   8   1  13      198.09      197.69      8.66 o 
   9   1  13       58.84       47.28      4.95 o 
  10   1  13      646.63      659.33     27.98 o 
  11   1  13      441.05      465.21     22.74 o 
  -6   2  13       23.22       29.73      7.00 o 
  -5   2  13      248.76      269.78     10.46 o 
  -4   2  13      237.59      221.24      8.66 o 
  -3   2  13       10.39       10.49      3.71 o 
  -2   2  13      650.08      666.49     16.66 o 
  -1   2  13       35.19       27.14      3.71 o 
   0   2  13        1.63       -1.40      2.91 o 
   1   2  13      356.62      352.04     10.46 o 
   2   2  13       96.79      107.00      9.62 o 
   3   2  13     2750.94     2612.78     55.48 o 
   4   2  13      388.51      375.32     10.46 o 
   5   2  13     1437.86     1470.85     32.61 o 
   6   2  13      137.67      132.83      5.34 o 
   7   2  13      224.75      209.93      8.66 o 
   8   2  13       49.05       55.10      4.95 o 
   9   2  13       39.70       38.48      7.00 o 
  10   2  13      556.95      578.88     24.48 o 
  11   2  13       43.43       38.48      7.00 o 
  12   2  13        4.03        3.50      5.25 o 
  -7   3  13       54.63       47.22      8.74 o 
  -6   3  13      116.48      131.12     20.99 o 
  -5   3  13       15.65       16.78      4.20 o 
  -4   3  13      228.71      226.41      9.62 o 
  -3   3  13      894.71      944.64     22.16 o 
  -2   3  13      735.31      762.71     19.14 o 
  -1   3  13      109.19      104.24      6.18 o 
   0   3  13      125.28      120.78      6.18 o 
   1   3  13       93.53       90.30      5.46 o 
   2   3  13      100.63       93.58      5.46 o 
   3   3  13      498.21      506.22     12.94 o 
   4   3  13      286.31      208.18      7.42 o 
   5   3  13     1588.52     1636.58     28.53 o 
   6   3  13       82.48       84.92      4.72 o 
   7   3  13      251.92      262.33      6.03 o 
   8   3  13       41.15       32.38      3.71 o 
   9   3  13       94.30       96.29      9.62 o 
  10   3  13       58.48       59.46      4.95 o 
  11   3  13        3.67        7.00      3.71 o 
  12   3  13      214.83      185.95      9.21 o 
  -6   4  13       41.44       47.22      8.74 o 
  -5   4  13      553.68      624.73     16.66 o 
  -4   4  13      259.24      282.80     10.46 o 
  -3   4  13      224.49      246.63      7.36 o 
  -2   4  13      159.97      169.98      6.06 o 
  -1   4  13      822.37      825.56     16.09 o 
   0   4  13        2.67        2.84      2.32 o 
   1   4  13        7.30        7.25      2.55 o 
   2   4  13      652.27      623.07     12.43 o 
   3   4  13      268.66      263.04      6.68 o 
   4   4  13      906.14      878.02     16.47 o 
   5   4  13      768.26      704.50     13.44 o 
   6   4  13      200.48      205.95      6.06 o 
   7   4  13     1108.98     1144.80     24.73 o 
   8   4  13      179.24      167.24      7.42 o 
   9   4  13       40.87       36.06      4.20 o 
  10   4  13     1067.38     1067.58     26.39 o 
  11   4  13      200.62      179.67      7.97 o 
  12   4  13      319.28      309.38     11.70 o 
  -6   5  13       37.26       31.48      7.00 o 
  -5   5  13      719.54      789.89     17.05 o 
  -4   5  13        8.42       13.52      3.28 o 
  -3   5  13      793.22      812.86     16.09 o 
  -2   5  13       94.95      111.49      5.33 o 
  -1   5  13      275.67      290.99      7.36 o 
   0   5  13        1.02        0.75      2.55 o 
   1   5  13       62.44       60.94      3.60 o 
   2   5  13      273.79      241.68      6.35 o 
   3   5  13      187.70      191.97      6.06 o 
   4   5  13        0.13       -2.24      2.24 o 
   5   5  13     2393.66     2358.12     39.95 o 
   6   5  13        2.42       -0.70      5.25 o 
   7   5  13      610.35      546.64     13.60 o 
   8   5  13       30.95       31.23      4.37 o 
   9   5  13       70.26       82.20      7.00 o 
  10   5  13      374.68      356.81     11.70 o 
  11   5  13        1.45        5.25      3.71 o 
  12   5  13      306.95      306.46     11.70 o 
  -6   6  13       46.55       57.71      8.74 o 
  -5   6  13       74.52       73.45      8.74 o 
  -4   6  13       79.94       84.55      5.05 o 
  -3   6  13      365.56      388.65      9.39 o 
  -2   6  13       96.14      107.67      5.33 o 
  -1   6  13     1174.78     1208.26     25.61 o 
   0   6  13        0.46       -0.50      2.55 o 
   1   6  13      411.25      412.09      9.39 o 
   2   6  13       19.25       20.54      3.03 o 
   3   6  13        2.74        2.00      2.55 o 
   4   6  13      307.65      310.63      9.89 o 
   5   6  13      860.84      795.89     18.55 o 
   6   6  13       55.80       50.72      4.20 o 
   7   6  13      185.01      182.80      7.42 o 
   8   6  13      113.17      102.92      7.87 o 
   9   6  13       32.86       27.98      5.25 o 
  10   6  13        7.16        1.75      5.25 o 
  11   6  13       31.18       36.73      7.00 o 
  -5   7  13      553.97      618.22     17.18 o 
  -4   7  13       89.99      104.93      9.62 o 
  -3   7  13      376.54      422.36     10.40 o 
  -2   7  13        6.60        9.38      3.28 o 
  -1   7  13      748.01      806.83     16.22 o 
   0   7  13      119.45      130.51      6.75 o 
   1   7  13      149.53      155.34      6.06 o 
   2   7  13      938.66      899.45     34.34 o 
   3   7  13      228.34      203.78      7.42 o 
   4   7  13      397.08      360.35     11.13 o 
   5   7  13        6.50        6.12      3.71 o 
   6   7  13        1.78        0.00      5.25 o 
   7   7  13      416.52      409.64     11.70 o 
   8   7  13      105.82      102.67      6.72 o 
   9   7  13       26.03       31.48      5.25 o 
  10   7  13       31.55       38.48      7.00 o 
  11   7  13       41.86       45.47      7.00 o 
  -4   8  13       17.66       27.36      7.87 o 
  -3   8  13      832.13      941.55     27.77 o 
  -2   8  13        0.21        0.00      3.71 o 
  -1   8  13      276.02      279.72      9.09 o 
   0   8  13       86.37       84.63      7.67 o 
   1   8  13      532.07      531.41     18.49 o 
   2   8  13      114.52      110.18      6.18 o 
   3   8  13        8.90        3.50      3.71 o 
   4   8  13      785.66      760.06     18.55 o 
   5   8  13       63.13       63.94      4.95 o 
   6   8  13       28.96       21.07      5.25 o 
   7   8  13      353.28      335.87     11.13 o 
   8   8  13      139.33      143.45      9.62 o 
   9   8  13      138.45      141.76      7.97 o 
  10   8  13       46.02       45.47      7.00 o 
  -3   9  13      102.18      107.37      7.58 o 
  -2   9  13       93.76      107.32      6.35 o 
  -1   9  13      182.98      155.83      7.42 o 
   0   9  13       41.75       38.56      4.95 o 
   1   9  13      935.10      931.34     21.61 o 
   2   9  13       36.73       37.78      4.95 o 
   3   9  13        8.23       11.49      4.20 o 
   4   9  13      349.06      349.01     11.13 o 
   5   9  13        0.64        1.50      4.20 o 
   6   9  13      126.43      125.79      9.62 o 
   7   9  13       58.46       62.29      5.46 o 
   8   9  13       23.30       15.74      4.95 o 
   9   9  13        1.23       -1.25      4.20 o 
  -3  10  13      190.48      199.37     13.99 o 
  -2  10  13        5.90        0.00      4.04 o 
  -1  10  13      458.41      505.35     21.86 o 
   0  10  13        1.34       -3.75      4.20 o 
   1  10  13       68.70       62.62      5.46 o 
   2  10  13      211.25      199.37     13.12 o 
   3  10  13      131.24      119.15     11.37 o 
   4  10  13      482.69      437.58     12.94 o 
   5  10  13       12.26        9.74      5.25 o 
   6  10  13      472.46      453.85     13.60 o 
   7  10  13       11.70        7.99      4.20 o 
   8  10  13       15.19       13.99      4.95 o 
   9  10  13        2.50        7.00      7.00 o 
  -1  11  13      171.96      174.89     13.99 o 
   0  11  13       73.80       66.96      6.72 o 
   1  11  13       58.13       53.36      6.18 o 
   2  11  13       90.25       81.92      6.72 o 
   3  11  13       43.66       41.83      5.46 o 
   4  11  13      262.61      239.10     10.46 o 
   5  11  13        1.63        6.12      6.12 o 
   6  11  13      188.11      182.15      9.21 o 
   7  11  13        6.10        7.00      7.00 o 
  -1  -8  14       90.45       92.69     10.49 o 
   0  -8  14        0.51        2.10      3.60 o 
   1  -8  14      124.41      127.43      7.97 o 
   2  -8  14       83.41       69.96     10.49 o 
  -3  -7  14       72.89       59.46      8.74 o 
  -2  -7  14       45.65       43.17      4.31 o 
  -1  -7  14        1.48        0.16      3.28 o 
   0  -7  14      131.58      145.16     12.24 o 
   1  -7  14      105.09      101.74      7.97 o 
   2  -7  14       16.15       18.77      4.04 o 
   3  -7  14       28.88       30.29      5.46 o 
   4  -7  14      161.86      168.93     13.99 o 
   5  -7  14       44.86       40.22      7.00 o 
  -3  -6  14       66.63       61.21      8.74 o 
  -2  -6  14        0.46        0.00      3.71 o 
  -1  -6  14       37.92       25.14      4.20 o 
   0  -6  14       18.96       13.24      4.20 o 
   1  -6  14       64.94       75.93      4.63 o 
   2  -6  14       25.30       23.26      3.60 o 
   3  -6  14      381.89      372.51     17.49 o 
   4  -6  14      235.08      242.55     22.74 o 
   5  -6  14        4.79        2.75      4.20 o 
   6  -6  14      119.06      113.94      7.97 o 
  -4  -5  14        0.48        0.00      4.20 o 
  -3  -5  14       50.46       37.78      4.95 o 
  -2  -5  14        9.46       11.49      4.20 o 
  -1  -5  14       29.78       27.35      3.60 o 
   0  -5  14      156.46      165.36      7.97 o 
   1  -5  14       12.37       12.45      3.28 o 
   2  -5  14      290.57      320.72      8.71 o 
   3  -5  14      216.22      208.91      7.36 o 
   4  -5  14       75.76       66.65      5.46 o 
   5  -5  14        3.99        5.00      4.20 o 
   6  -5  14      381.81      347.53     12.37 o 
   7  -5  14        7.74        5.25      6.12 o 
  -5  -4  14        8.81       13.12      4.95 o 
  -4  -4  14       94.92      110.21      7.42 o 
  -3  -4  14       43.55       54.22      4.95 o 
  -2  -4  14      249.71      267.87      9.89 o 
  -1  -4  14        0.35        2.25      4.20 o 
   0  -4  14      882.29      900.42     28.86 o 
   1  -4  14        2.94        2.91      3.03 o 
   2  -4  14      242.36      220.31      7.36 o 
   3  -4  14       10.89        6.20      3.28 o 
   4  -4  14        3.33        2.62      3.71 o 
   5  -4  14       84.60       76.99      6.18 o 
   6  -4  14      219.58      228.23      9.89 o 
   7  -4  14        9.50        6.25      5.25 o 
   8  -4  14      106.55      105.99      7.42 o 
  -6  -3  14      192.50      229.11     13.99 o 
  -5  -3  14      361.17      389.21     12.94 o 
  -4  -3  14      190.27      209.98      9.21 o 
  -3  -3  14        8.23       14.99      5.25 o 
  -2  -3  14      410.37      439.53     12.94 o 
  -1  -3  14      348.82      366.22     24.48 o 
   0  -3  14       15.86        9.49      4.20 o 
   1  -3  14      826.71      788.75     19.67 o 
   2  -3  14      250.23      238.80      9.71 o 
   3  -3  14       18.77       23.32      3.28 o 
   4  -3  14        4.55        6.50      2.55 o 
   5  -3  14       72.53       75.36      5.46 o 
   6  -3  14      337.89      338.42     22.74 o 
   7  -3  14        6.77        9.99      4.20 o 
   8  -3  14       22.79       23.90      4.95 o 
   9  -3  14      247.39      264.27     11.13 o 
  -6  -2  14      276.30      307.81     15.74 o 
  -5  -2  14      113.25      124.46      7.97 o 
  -4  -2  14       74.58       83.16      6.18 o 
  -3  -2  14       43.34       36.39      4.95 o 
  -2  -2  14      250.19      257.45      9.21 o 
  -1  -2  14      225.42      206.65      7.97 o 
   0  -2  14       69.48       75.62      5.46 o 
   1  -2  14       27.38       23.15      4.20 o 
   2  -2  14      889.86      871.93     20.91 o 
   3  -2  14       44.78       37.77      3.28 o 
   4  -2  14      266.37      249.18      9.68 o 
   5  -2  14       44.82       39.37      4.95 o 
   6  -2  14      140.09      130.77      7.87 o 
   7  -2  14      178.73      182.15      8.66 o 
   8  -2  14      311.47      297.68     11.13 o 
   9  -2  14      124.50      115.96      7.97 o 
  10  -2  14       26.21       30.44      5.46 o 
  -7  -1  14       71.40       89.19     10.49 o 
  -6  -1  14       43.49       43.01      5.46 o 
  -5  -1  14        1.77       -0.50      4.20 o 
  -4  -1  14      294.05      295.84     10.46 o 
  -3  -1  14       11.83       13.74      4.20 o 
  -2  -1  14       96.49       96.19      6.72 o 
  -1  -1  14      308.38      304.15     14.87 o 
   0  -1  14     1340.01     1348.04     30.84 o 
   1  -1  14       35.72       47.28      4.95 o 
   2  -1  14      796.06      721.80     27.98 o 
   3  -1  14      593.46      633.36     19.24 o 
   4  -1  14      803.26      748.07     19.24 o 
   5  -1  14       31.02       31.04      3.28 o 
   6  -1  14      214.23      213.37      8.66 o 
   7  -1  14       93.38       87.44      6.18 o 
   8  -1  14      180.62      186.95     11.37 o 
   9  -1  14        2.15        0.00      3.71 o 
  10  -1  14       20.56       20.11      4.95 o 
  11  -1  14      115.49       96.19     10.49 o 
  -7   0  14        0.97       -5.25      7.00 o 
  -6   0  14      122.17      129.52     11.37 o 
  -5   0  14       74.09       76.89      7.87 o 
  -4   0  14      541.66      571.18     16.08 o 
  -3   0  14      188.59      194.38      7.97 o 
  -2   0  14      469.39      514.03     14.18 o 
  -1   0  14       30.08       36.35     11.37 o 
   0   0  14      518.49      501.79     14.18 o 
   1   0  14     1834.02     1904.24     41.30 o 
   2   0  14       94.24      102.92      7.87 o 
   3   0  14     1538.67     1389.89     31.37 o 
   4   0  14       78.20       77.11      4.95 o 
   5   0  14      419.22      369.61      8.71 o 
   6   0  14        4.08        6.12      3.71 o 
   7   0  14       43.14       40.53      4.95 o 
   8   0  14       30.96       28.09      4.95 o 
   9   0  14      383.09      398.78     12.94 o 
  10   0  14       59.73       58.99     10.49 o 
  11   0  14       55.53       48.97      8.74 o 
  -7   1  14       16.71       20.99      7.00 o 
  -6   1  14      151.48      166.94     16.61 o 
  -5   1  14        7.03        0.87      6.12 o 
  -4   1  14      274.68      282.54     15.74 o 
  -3   1  14        2.31        0.87      4.37 o 
  -2   1  14       50.59       47.28      4.95 o 
  -1   1  14        6.21        4.37      3.71 o 
   0   1  14      379.31      388.08     16.61 o 
   1   1  14      638.61      596.52     15.42 o 
   2   1  14      249.03      255.58      9.21 o 
   3   1  14      362.54      328.60     10.46 o 
   4   1  14     1078.67     1005.88     23.40 o 
   5   1  14      455.49      429.10     17.49 o 
   6   1  14        0.33        0.22      2.24 o 
   7   1  14       67.46       57.93      7.87 o 
   8   1  14       27.80       29.98      4.37 o 
   9   1  14      231.95      203.84      8.66 o 
  10   1  14        4.09        1.75      5.25 o 
  11   1  14      305.93      330.54     19.24 o 
  -6   2  14        5.51        4.37      4.95 o 
  -5   2  14        2.18       -3.25      4.37 o 
  -4   2  14      181.70      179.49      9.62 o 
  -3   2  14       23.17       21.90      4.95 o 
  -2   2  14       11.94       13.24      4.20 o 
  -1   2  14      136.26      139.37      6.72 o 
   0   2  14      199.45      204.72     15.74 o 
   1   2  14      864.49      821.26     21.86 o 
   2   2  14      731.68      703.66     17.90 o 
   3   2  14      896.12      975.29     23.40 o 
   4   2  14      876.73      798.15     19.14 o 
   5   2  14      569.98      576.57     15.42 o 
   6   2  14       15.52        9.79      3.50 o 
   7   2  14      184.32      177.62      7.42 o 
   8   2  14      184.54      185.89      7.97 o 
   9   2  14       31.45       34.98      7.00 o 
  10   2  14       69.15       62.96      8.74 o 
  11   2  14      145.32      131.17     12.24 o 
  -6   3  14       20.59       11.37      4.95 o 
  -5   3  14        5.08        3.50      4.20 o 
  -4   3  14       38.49       41.27      4.95 o 
  -3   3  14        4.32        6.25      4.20 o 
  -2   3  14      841.71      883.10     21.61 o 
  -1   3  14      150.85      147.49     10.49 o 
   0   3  14       48.45       49.53      5.25 o 
   1   3  14     1291.62     1287.45     29.60 o 
   2   3  14      735.22      710.87     17.90 o 
   3   3  14     1287.13     1270.50     28.36 o 
   4   3  14      338.62      307.96      9.89 o 
   5   3  14     2570.98     2480.43     53.00 o 
   6   3  14      125.96      128.39     13.99 o 
   7   3  14       46.56       44.75      4.20 o 
   9   3  14      209.33      208.12     12.24 o 
  10   3  14       26.77       20.99      7.00 o 
  11   3  14       22.11       17.49      7.00 o 
  -5   4  14       10.50        7.25      4.20 o 
  -4   4  14      105.90      113.39      6.72 o 
  -3   4  14       80.99       84.09      6.18 o 
  -2   4  14       38.06       40.30      4.95 o 
  -1   4  14      201.72      201.87      7.97 o 
   0   4  14        4.71        3.50      3.71 o 
   1   4  14        3.92       -1.75      3.71 o 
   2   4  14        0.44       -3.71      3.71 o 
   3   4  14      977.19      944.15     22.16 o 
   4   4  14      261.59      266.45     13.99 o 
   5   4  14      216.61      203.11      7.42 o 
   6   4  14      167.25      156.37      6.72 o 
   7   4  14      944.71      930.41     29.73 o 
   8   4  14       43.03       36.73      5.25 o 
   9   4  14       11.47       10.49      5.25 o 
  10   4  14      169.58      187.42      7.97 o 
  11   4  14      244.22      250.09     15.74 o 
  -5   5  14      261.47      311.93     13.99 o 
  -4   5  14       30.00       28.88      4.95 o 
  -3   5  14        1.71       -3.50      4.20 o 
  -2   5  14        1.34        1.75      3.71 o 
  -1   5  14      331.15      360.36     11.52 o 
   0   5  14      168.88      167.15      6.06 o 
   1   5  14       85.81       88.84      4.86 o 
   2   5  14       15.72       10.49      3.03 o 
   3   5  14     1141.94     1097.54     20.14 o 
   4   5  14      366.86      359.50      8.71 o 
   5   5  14      406.67      443.78     10.10 o 
   6   5  14      170.42      151.28      7.42 o 
   7   5  14      470.80      424.64     11.70 o 
   8   5  14       47.81       52.47      7.00 o 
   9   5  14       11.22       17.49      5.25 o 
  10   5  14      592.52      547.40     20.99 o 
  11   5  14       17.27        8.74      5.25 o 
  -5   6  14      311.96      414.49     17.49 o 
  -4   6  14        9.90       15.57      3.60 o 
  -3   6  14      238.86      284.60      8.38 o 
  -2   6  14       44.20       44.95      4.04 o 
  -1   6  14        4.52        6.36      3.28 o 
   0   6  14        3.82        2.33      3.03 o 
   1   6  14      132.47      139.08      5.33 o 
   2   6  14       34.66       31.88      3.60 o 
   3   6  14      438.61      451.16     10.40 o 
   4   6  14       17.83       13.35      4.37 o 
   5   6  14     1320.11     1289.45     27.80 o 
   6   6  14      106.00       99.72      6.18 o 
   7   6  14      364.04      328.93     10.46 o 
   8   6  14      291.20      267.78      9.21 o 
   9   6  14       49.44       45.47      7.00 o 
  10   6  14      200.13      192.38     12.24 o 
  11   6  14        8.93       13.99      5.25 o 
  -5   7  14      283.54      292.07     15.74 o 
  -4   7  14       79.64      100.41      6.72 o 
  -3   7  14       14.35        4.72      3.60 o 
  -2   7  14       21.24       20.53      4.04 o 
  -1   7  14      275.92      281.13      8.38 o 
   0   7  14       13.52       13.36      3.45 o 
   1   7  14       15.90       17.79      3.28 o 
   2   7  14      515.51      515.73     14.06 o 
   3   7  14      134.04      127.90      6.72 o 
   4   7  14        3.47       -1.75      3.71 o 
   5   7  14      147.84      128.54     14.87 o 
   6   7  14       42.15       38.56      4.95 o 
   7   7  14      202.74      195.14      7.97 o 
   8   7  14       72.92       71.10      4.95 o 
   9   7  14       26.38       17.49      5.25 o 
  10   7  14      195.14      199.37     12.24 o 
  -4   8  14        1.33        3.50      7.00 o 
  -3   8  14      220.89      246.64      9.89 o 
  -2   8  14       10.11        7.00      4.04 o 
  -1   8  14        1.59       -1.75      3.28 o 
   0   8  14       58.84       59.90      4.31 o 
   1   8  14       78.95       68.18      4.31 o 
   2   8  14      639.38      647.56     17.49 o 
   3   8  14       89.35       79.63      5.46 o 
   4   8  14       65.77       58.60      4.95 o 
   5   8  14      156.10      158.67      7.87 o 
   6   8  14       10.75        7.87      3.71 o 
   7   8  14       39.87       28.88      4.95 o 
   8   8  14       99.67       92.72      6.18 o 
   9   8  14       39.17       42.43      5.46 o 
  10   8  14      201.05      215.11     12.24 o 
  -3   9  14      403.60      468.70     20.99 o 
  -2   9  14        3.59        2.91      4.04 o 
  -1   9  14       29.70       25.63      4.95 o 
   0   9  14       66.76       68.92      7.00 o 
   1   9  14       82.97       77.11      6.18 o 
   2   9  14       82.15       69.20      6.12 o 
   3   9  14        7.60       12.74      4.20 o 
   4   9  14      295.27      263.28     15.74 o 
   5   9  14      228.17      220.30     11.37 o 
   6   9  14        5.43        4.50      4.20 o 
   7   9  14       32.02       20.22      4.95 o 
   8   9  14      235.54      251.12     10.46 o 
   9   9  14       82.01       64.76      6.18 o 
  -1  10  14       49.67       33.93      5.46 o 
   0  10  14       10.01        7.87      4.95 o 
   1  10  14        9.55        4.25      4.20 o 
   2  10  14      456.84      451.65     13.99 o 
   3  10  14        8.16        4.37      6.12 o 
   4  10  14      225.47      214.90      9.21 o 
   5  10  14       13.92        4.37      4.95 o 
   6  10  14       98.71       95.16      6.72 o 
   7  10  14       37.65       31.97      5.46 o 
   8  10  14        0.97       -3.50      7.00 o 
   3  11  14        3.55        5.25      7.00 o 
   4  11  14      315.58      313.05     15.74 o 
   0  -7  15       36.91       38.15      6.12 o 
   1  -7  15      112.44      118.19      7.97 o 
   3  -7  15       50.33       48.97      8.74 o 
  -2  -6  15       13.40        5.25      7.00 o 
  -1  -6  15       11.62        1.00      4.20 o 
   0  -6  15       38.66       28.95      4.04 o 
   2  -6  15       22.26       16.32      4.04 o 
   3  -6  15       13.09        8.74      4.20 o 
   4  -6  15       32.77       33.85      6.12 o 
   5  -6  15        0.81        3.50      5.25 o 
  -4  -5  15       12.64       -7.00      7.00 o 
  -3  -5  15       20.83       29.73      7.00 o 
  -2  -5  15        7.01        3.00      4.20 o 
  -1  -5  15       46.33       44.42      5.46 o 
   0  -5  15        1.33        0.75      4.20 o 
   1  -5  15      119.54      117.81      7.97 o 
   2  -5  15      281.38      314.02     11.70 o 
   3  -5  15      265.19      250.90      7.95 o 
   4  -5  15      103.46      102.19      8.74 o 
   5  -5  15        0.52       -0.75      4.20 o 
   6  -5  15      279.19      285.32     21.86 o 
  -4  -4  15       27.30       26.23      7.00 o 
  -3  -4  15       88.11       84.06     15.74 o 
  -2  -4  15        3.93        4.00      4.20 o 
  -1  -4  15       13.58        8.74      7.00 o 
   0  -4  15      277.88      318.39     11.13 o 
   1  -4  15        0.14       -1.50      4.20 o 
   2  -4  15        6.82        1.59      3.28 o 
   3  -4  15        3.28        4.45      3.28 o 
   4  -4  15      288.32      298.62     11.37 o 
   5  -4  15       63.32       61.41      6.18 o 
   6  -4  15       10.70       13.12      4.95 o 
   7  -4  15       72.53       72.85      7.00 o 
   8  -4  15      123.94      134.66     12.24 o 
  -5  -3  15       10.80        5.25      7.00 o 
  -4  -3  15      141.56      155.97      8.66 o 
  -3  -3  15        0.78        4.37      4.95 o 
  -2  -3  15       56.11       71.75      6.18 o 
  -1  -3  15       33.51       36.90      6.12 o 
   0  -3  15      249.16      236.62      9.21 o 
   1  -3  15        1.69       -0.87      6.12 o 
   2  -3  15       76.17       60.45      4.95 o 
   3  -3  15      239.31      228.53      9.21 o 
   4  -3  15       78.54       73.08      4.31 o 
   5  -3  15        0.13       -3.71      3.71 o 
   6  -3  15        3.26       -3.50      6.12 o 
   7  -3  15       29.57       33.60      4.95 o 
   8  -3  15       74.27       70.84      6.18 o 
  -5  -2  15      120.67      141.68      8.66 o 
  -4  -2  15      138.67      149.98      7.97 o 
  -3  -2  15      146.98      156.64      7.97 o 
  -2  -2  15       39.33       39.53      4.95 o 
  -1  -2  15       10.50       12.74      4.20 o 
   0  -2  15        9.63        7.87      3.71 o 
   1  -2  15       75.04       63.06      7.87 o 
   2  -2  15      119.02      128.68      6.72 o 
   3  -2  15      224.49      232.38      9.21 o 
   4  -2  15      157.79      151.00      5.66 o 
   5  -2  15       13.54        8.99      4.20 o 
   6  -2  15      267.89      265.94      9.89 o 
   7  -2  15       41.35       47.28      4.95 o 
   8  -2  15      173.68      163.90      8.66 o 
   9  -2  15      256.05      243.55     11.13 o 
  -5  -1  15       40.81       33.23      5.46 o 
  -4  -1  15      268.18      266.83     10.46 o 
  -3  -1  15       12.12       14.87      4.95 o 
  -2  -1  15      127.99      123.15      6.72 o 
  -1  -1  15        6.36        2.62      3.71 o 
   0  -1  15      212.25      232.71     10.49 o 
   1  -1  15      190.67      170.93      7.97 o 
   2  -1  15       99.60      103.21      6.18 o 
   3  -1  15      350.45      353.79     10.46 o 
   4  -1  15        1.53        4.90      2.91 o 
   5  -1  15       59.05       47.01      3.60 o 
   6  -1  15       18.80       25.63      4.95 o 
   7  -1  15       64.77       55.10      4.95 o 
   8  -1  15        3.36        2.25      4.20 o 
   9  -1  15       20.54       22.87      4.95 o 
  10  -1  15       11.21       10.49      5.25 o 
  -6   0  15       43.12       43.72      8.74 o 
  -5   0  15      377.40      418.91     13.60 o 
  -4   0  15      158.07      166.44      8.66 o 
  -3   0  15       32.50       20.22      4.95 o 
  -2   0  15      420.92      447.59     18.36 o 
  -1   0  15      157.01      180.14      7.97 o 
   0   0  15       50.10       75.21      6.12 o 
   1   0  15      408.49      431.02     12.94 o 
   2   0  15      504.78      509.03     15.74 o 
   3   0  15       12.70       16.49      5.25 o 
   4   0  15      100.83       78.69      6.12 o 
   5   0  15        4.72        6.30      3.50 o 
   6   0  15        0.98       -1.40      2.91 o 
   7   0  15       10.51        9.62      3.71 o 
   8   0  15      158.71      164.47      8.66 o 
   9   0  15      286.36      287.20     11.13 o 
  10   0  15       66.09       68.25      6.18 o 
  -6   1  15      145.95      192.38     12.24 o 
  -5   1  15      109.54      109.77      7.97 o 
  -4   1  15       39.07       52.37      5.46 o 
  -3   1  15       15.67       21.90      4.95 o 
  -2   1  15      316.10      337.98     12.24 o 
  -1   1  15      435.17      412.91     12.94 o 
   0   1  15       12.62       12.74      4.20 o 
   1   1  15      178.18      217.77      8.66 o 
   2   1  15      292.78      268.69     11.37 o 
   3   1  15      225.23      236.27      8.39 o 
   4   1  15        2.39        2.80      3.50 o 
   5   1  15        1.84        2.80      3.50 o 
   6   1  15       19.47       22.87      3.71 o 
   7   1  15       36.38       38.48      7.00 o 
   8   1  15        0.10       -0.87      3.71 o 
   9   1  15      177.44      166.16      8.66 o 
  10   1  15       67.57       66.46      8.74 o 
  -6   2  15       37.29       45.47      8.74 o 
  -5   2  15       10.63        7.00      4.95 o 
  -4   2  15       27.53       30.83      4.95 o 
  -3   2  15       70.27       67.15      5.46 o 
  -2   2  15      104.25      102.64      6.72 o 
  -1   2  15      158.21      154.80      8.74 o 
   0   2  15      611.62      599.61     15.93 o 
   1   2  15       11.80       16.49      4.20 o 
   2   2  15       20.89       26.34      4.20 o 
   3   2  15     1653.41     1667.48     36.34 o 
   4   2  15       53.38       69.18      4.95 o 
   5   2  15      257.08      258.37     15.74 o 
   6   2  15      630.30      607.11     15.42 o 
   7   2  15      324.66      328.79     15.74 o 
   8   2  15        0.10       -1.75      5.25 o 
   9   2  15        2.03       -1.75      5.25 o 
  10   2  15      299.57      314.80     17.49 o 
  11   2  15      215.96      208.12     13.99 o 
  -5   3  15      220.57      277.42     11.13 o 
  -4   3  15       40.65       35.44      5.46 o 
  -3   3  15      443.77      440.47     12.94 o 
  -2   3  15      222.94      231.99      9.21 o 
  -1   3  15      258.23      248.06      9.21 o 
   0   3  15      223.96      199.97      7.97 o 
   1   3  15     1062.23     1081.16     25.88 o 
   2   3  15        4.26        8.74      3.71 o 
   3   3  15      591.74      606.11     15.93 o 
   4   3  15       59.95       53.36      4.95 o 
   5   3  15      138.87      161.62      6.72 o 
   6   3  15       40.15       34.27      5.25 o 
   7   3  15       36.24       33.80      4.20 o 
  11   3  15       49.85       36.73      7.00 o 
  -5   4  15       34.83       47.22      7.00 o 
  -4   4  15       36.80       40.65      6.12 o 
  -3   4  15       16.08        9.74      4.20 o 
  -2   4  15        8.21       13.74      4.20 o 
  -1   4  15      212.43      221.35      9.21 o 
   0   4  15        4.84        2.62      4.37 o 
   1   4  15      837.65      834.56     20.38 o 
   2   4  15       56.76       67.43      4.95 o 
   3   4  15       93.77      120.09      6.72 o 
   4   4  15       97.12       93.57      6.18 o 
   5   4  15      187.23      173.16      7.42 o 
   6   4  15       17.24       20.99      3.71 o 
   7   4  15       43.75       36.73      5.25 o 
  -5   5  15        2.81        7.00      7.00 o 
  -4   5  15       50.44       51.70      9.62 o 
  -3   5  15        4.73        1.50      4.37 o 
  -2   5  15      122.44      127.23      7.97 o 
  -1   5  15        4.39        4.75      4.20 o 
   0   5  15       68.80       71.36      5.46 o 
   1   5  15       98.67       89.19      6.18 o 
   2   5  15       15.38        7.87      3.71 o 
   3   5  15      217.99      245.57     12.24 o 
   4   5  15       51.76       55.10      4.95 o 
   5   5  15      718.64      692.56     24.48 o 
   6   5  15      160.41      148.66      8.74 o 
   7   5  15      416.30      395.25     15.74 o 
  -4   6  15        1.96        0.00      7.00 o 
  -3   6  15       79.87       93.42      6.72 o 
  -2   6  15       27.31       22.06      4.95 o 
  -1   6  15      435.38      446.12     27.98 o 
   0   6  15        9.31        4.00      4.20 o 
   1   6  15      744.72      730.52     15.08 o 
   2   6  15       44.56       46.16      4.04 o 
   3   6  15      451.06      458.66     10.40 o 
   4   6  15      205.31      180.15      7.42 o 
   5   6  15      725.36      736.06     21.86 o 
   6   6  15       32.66       26.11      4.37 o 
   7   6  15       13.75        5.25      3.71 o 
   8   6  15      370.92      358.99     21.86 o 
   9   6  15        2.46        5.25      5.25 o 
  10   6  15      167.21      171.39     10.49 o 
  -3   7  15      122.77      153.09      6.82 o 
  -2   7  15       29.75       30.06      4.31 o 
  -1   7  15        2.79       -3.28      3.28 o 
   0   7  15      104.04      104.48      5.66 o 
   1   7  15      160.33      182.43      6.68 o 
   2   7  15       89.31       83.60      4.85 o 
   3   7  15      349.43      354.97     24.48 o 
   4   7  15       75.37       70.93      4.95 o 
   5   7  15       10.70        7.00      3.71 o 
   6   7  15        1.54        0.87      3.71 o 
   7   7  15       14.55        5.25      3.71 o 
   8   7  15       45.21       35.07      4.95 o 
   9   7  15        0.22        1.75      5.25 o 
  10   7  15      116.35      113.68     10.49 o 
  -3   8  15        1.93        0.00      4.95 o 
  -2   8  15       73.02       77.16      5.33 o 
  -1   8  15        2.54        3.85      3.60 o 
   0   8  15      144.98      159.85      6.35 o 
   1   8  15       46.12       43.20      4.04 o 
   2   8  15       88.00       89.74      7.00 o 
   3   8  15      191.42      170.88      7.87 o 
   4   8  15        1.33        0.75      5.25 o 
   5   8  15        0.94       -0.87      6.12 o 
   6   8  15       44.69       42.87      4.95 o 
   7   8  15      234.33      217.22      8.74 o 
   8   8  15       24.65       17.49      4.95 o 
   9   8  15        1.06       -5.25      5.25 o 
  -1   9  15      226.48      253.89      9.89 o 
   0   9  15       80.93       75.16      7.87 o 
   1   9  15       23.34       21.06      4.95 o 
   2   9  15       16.08        3.25      4.37 o 
   3   9  15       75.24       68.00      5.46 o 
   4   9  15      232.16      199.61     14.87 o 
   5   9  15      225.19      230.87      9.89 o 
   6   9  15       13.29       12.24      4.95 o 
   7   9  15        0.05       -1.75      4.20 o 
   8   9  15       71.93       92.36      6.72 o 
   1  10  15       20.45       24.48      7.00 o 
   2  10  15      323.93      362.02     17.49 o 
   3  10  15       29.52       31.57      5.46 o 
   4  10  15      102.95      100.63      7.42 o 
   5  10  15        0.24       -3.50      5.25 o 
   6  10  15       67.09       71.70      8.74 o 
   2  -6  16        4.14        7.50      4.20 o 
   0  -5  16        2.26       -1.75      4.95 o 
   1  -5  16      131.18      140.53      7.97 o 
   2  -5  16      156.12      176.24      9.21 o 
   3  -5  16      183.33      199.37     13.99 o 
   4  -5  16      149.64      167.89     12.24 o 
   5  -5  16       57.24       54.22      8.74 o 
  -2  -4  16       38.17       31.48      8.74 o 
  -1  -4  16       31.88       34.27      7.87 o 
   0  -4  16      171.72      204.04      9.21 o 
   1  -4  16       56.99       49.41      5.46 o 
   2  -4  16      164.83      165.36      7.97 o 
   3  -4  16        4.95       -1.27      3.28 o 
   4  -4  16        7.82        6.50      4.20 o 
   5  -4  16      204.28      219.66      9.89 o 
   6  -4  16        5.23       -1.75      5.25 o 
  -3  -3  16       23.16       27.98      8.74 o 
  -2  -3  16       66.52       73.85      9.62 o 
  -1  -3  16       49.82       50.64      5.46 o 
   0  -3  16      195.72      205.96      9.21 o 
   1  -3  16       27.64       35.20      6.12 o 
   2  -3  16        1.34       -2.50      5.25 o 
   3  -3  16        3.64        3.50      4.20 o 
   4  -3  16       21.17       16.59      3.28 o 
   5  -3  16       70.37       62.17      5.46 o 
   6  -3  16      498.08      523.81     16.08 o 
   7  -3  16       35.12       43.23      5.46 o 
  -3  -2  16      251.97      307.81     15.74 o 
  -2  -2  16      121.78      128.68      7.97 o 
  -1  -2  16       24.74       27.36      4.95 o 
   0  -2  16        3.86        4.50      4.20 o 
   1  -2  16       12.17       10.49      4.20 o 
   2  -2  16      101.32      105.20      6.72 o 
   3  -2  16      312.18      320.82     10.46 o 
   4  -2  16       23.25       27.38      4.20 o 
   5  -2  16        7.00        5.25      7.00 o 
   6  -2  16      497.05      507.18     22.74 o 
   7  -2  16      210.94      222.23      9.89 o 
   8  -2  16      143.76      143.73     13.12 o 
  -4  -1  16       21.03       26.23      8.74 o 
  -3  -1  16        0.45       -3.50      4.95 o 
  -2  -1  16       75.99       71.36      6.18 o 
  -1  -1  16       31.87       20.45      4.95 o 
   0  -1  16      214.56      224.10      9.21 o 
   1  -1  16        9.75        8.99      4.20 o 
   2  -1  16      167.85      180.40      7.97 o 
   3  -1  16        1.23        1.75      3.71 o 
   4  -1  16      121.00      119.00      6.72 o 
   5  -1  16       21.58       27.47      5.25 o 
   6  -1  16       49.26       57.71      8.74 o 
   7  -1  16      794.54      815.04     22.26 o 
   8  -1  16        0.44        0.75      4.20 o 
   9  -1  16      209.69      215.11     13.99 o 
  -4   0  16      114.42      122.42      7.97 o 
  -3   0  16       27.92       40.28      9.62 o 
  -2   0  16      108.89      129.17      7.97 o 
  -1   0  16      314.79      341.66     11.70 o 
   0   0  16      354.13      368.88     16.61 o 
   1   0  16      102.93      116.15      6.72 o 
   2   0  16       77.10       82.20      6.18 o 
   3   0  16       77.13       84.90      6.18 o 
   4   0  16        1.21       -0.70      2.91 o 
   5   0  16        4.32        4.55      3.50 o 
   6   0  16       22.42       20.99      7.00 o 
   7   0  16        3.93       -1.75      7.00 o 
   8   0  16      320.62      351.53     17.49 o 
   9   0  16      171.95      179.92      9.21 o 
  -4   1  16       88.27      100.55     13.12 o 
  -3   1  16      268.51      292.33     11.13 o 
  -2   1  16       52.61       60.79     11.37 o 
  -1   1  16      477.05      512.43     15.42 o 
   0   1  16        9.97        7.00      4.20 o 
   1   1  16      637.19      641.35     17.18 o 
   2   1  16       99.26      108.14      6.72 o 
   3   1  16       11.37        9.62      3.71 o 
   4   1  16       10.18        7.00      5.25 o 
   5   1  16       11.44       10.49      3.71 o 
   6   1  16        2.17        7.00      5.25 o 
   7   1  16        1.68        7.00      5.25 o 
   8   1  16       35.56       55.96      8.74 o 
   9   1  16      545.31      543.91     22.74 o 
  10   1  16      146.73      162.65     12.24 o 
  -4   2  16       82.06       99.69     10.49 o 
  -3   2  16        0.79       -0.25      4.20 o 
  -2   2  16        1.74       -2.75      4.20 o 
  -1   2  16      108.05      116.47      7.42 o 
   0   2  16      318.80      320.64     10.46 o 
   1   2  16      211.03      186.11     10.49 o 
   2   2  16      111.39      117.26      6.72 o 
   3   2  16      365.32      387.92     11.70 o 
   4   2  16       34.21       33.80      4.20 o 
   5   2  16        6.62       13.99      3.71 o 
   6   2  16      120.19      128.53      7.00 o 
   7   2  16      194.04      202.87     13.99 o 
   8   2  16      107.30      111.93     10.49 o 
  -4   3  16       38.43       34.98      7.00 o 
  -3   3  16       15.39       23.31      6.12 o 
  -2   3  16       85.60       88.00      7.00 o 
  -1   3  16       49.72       52.37      5.46 o 
   0   3  16      171.94      186.36      8.66 o 
   1   3  16     1130.01     1154.37     27.12 o 
   2   3  16      137.03      139.48      7.87 o 
   3   3  16      386.85      412.83     11.70 o 
   4   3  16       19.54       23.64      3.71 o 
   5   3  16      150.94      152.81      8.74 o 
   6   3  16      149.34      128.39      6.72 o 
   7   3  16        1.87        5.25      5.25 o 
  -4   4  16       75.28       97.94     10.49 o 
  -3   4  16        1.31       -4.37      6.12 o 
  -2   4  16      119.89      120.67      7.97 o 
  -1   4  16      307.94      307.65     14.87 o 
   0   4  16       32.24       28.97      5.25 o 
   1   4  16     1304.98     1429.24     32.61 o 
   2   4  16        0.83        5.50      4.37 o 
   3   4  16      421.61      417.04     19.24 o 
   4   4  16       25.56       20.57      4.20 o 
   5   4  16        3.48        3.50      3.71 o 
   6   4  16       23.17       22.74      5.25 o 
   7   4  16        5.37        5.25      5.25 o 
  -3   5  16       12.65        5.25      4.95 o 
  -2   5  16        6.45       -0.87      7.87 o 
  -1   5  16      110.64      121.20      7.97 o 
   0   5  16        0.63       -2.50      4.20 o 
   1   5  16      103.45       94.91      6.72 o 
   2   5  16        9.74       11.37      4.95 o 
   3   5  16      501.23      488.48     14.18 o 
   4   5  16       88.82       91.89      6.18 o 
   5   5  16       83.42       85.70      8.74 o 
   6   5  16      258.47      253.59     12.24 o 
   7   5  16      157.03      162.65     10.49 o 
  -3   6  16        7.15        5.25      7.00 o 
  -2   6  16        3.52        2.62      4.95 o 
  -1   6  16       62.02       66.64      6.18 o 
   0   6  16        0.03       -4.20      4.20 o 
   1   6  16      139.53      123.35      7.42 o 
   2   6  16       31.30       37.16      8.74 o 
   3   6  16      814.01      819.60     34.98 o 
   4   6  16        0.61        1.75      5.25 o 
   5   6  16      371.41      369.02     15.74 o 
   6   6  16      160.28      122.42     10.49 o 
   7   6  16        4.07       -1.75      5.25 o 
   8   6  16      594.09      566.64     22.74 o 
  -2   7  16        6.49        8.74      7.00 o 
  -1   7  16        4.34       -4.95      4.95 o 
   0   7  16       31.73       32.93      5.46 o 
   1   7  16      263.16      290.38     10.46 o 
   2   7  16       17.44       17.49      4.95 o 
   3   7  16      510.23      544.05     14.84 o 
   4   7  16      103.66       96.22      6.18 o 
   5   7  16      198.24      173.82      7.97 o 
   6   7  16       73.58       75.16      9.62 o 
   7   7  16       57.44       47.49     11.37 o 
   8   7  16      210.42      203.43      9.21 o 
   9   7  16        0.38       -3.50      5.25 o 
  -1   8  16       29.24       29.37      5.46 o 
   0   8  16       24.57       20.85      4.04 o 
   1   8  16        4.22       -2.25      4.20 o 
   2   8  16      146.90      151.71     13.99 o 
   3   8  16      222.25      216.62      9.21 o 
   4   8  16        3.90        3.50      6.12 o 
   5   8  16       15.90        3.50      4.20 o 
   6   8  16       77.67       59.89      5.46 o 
   7   8  16       33.97       34.70      7.00 o 
   8   8  16       42.27       34.06      5.25 o 
   0   9  16      135.28      145.16     12.24 o 
   1   9  16       55.68       66.46      8.74 o 
   2   9  16       10.92       10.49      7.00 o 
   3   9  16       11.87       10.49      7.00 o 
   4   9  16       33.24       33.23      7.00 o 
   5   9  16      250.91      250.09     13.99 o 
   6   9  16        1.70       -1.75      5.25 o 
   1  -4  17       84.22       97.94     10.49 o 
   3  -4  17        1.18        7.00      5.25 o 
   1  -3  17       48.28       44.56      9.62 o 
   2  -3  17       62.75       54.04      5.46 o 
   3  -3  17       33.47       40.92      5.46 o 
   4  -3  17       78.88       78.70     10.49 o 
   6  -3  17       14.42        7.00      7.00 o 
  -1  -2  17       36.02       33.70      5.46 o 
   0  -2  17        5.33       -4.00      4.20 o 
   1  -2  17        0.28        4.00      4.20 o 
   2  -2  17       36.94       41.31      5.46 o 
   3  -2  17        0.22        4.25      7.00 o 
   4  -2  17       35.42       36.51      7.00 o 
   5  -2  17       50.49       47.22      8.74 o 
   6  -2  17       50.03       47.22      8.74 o 
  -1  -1  17       48.97       51.92      5.46 o 
   0  -1  17       13.65       11.37      4.95 o 
   1  -1  17       46.40       58.81      8.74 o 
   2  -1  17      405.19      455.66     14.18 o 
   3  -1  17       67.54       65.71      5.46 o 
   4  -1  17      318.66      307.81     15.74 o 
   5  -1  17      116.89      131.17     12.24 o 
   6  -1  17       55.34       41.97      8.74 o 
   7  -1  17      176.53      150.40     12.24 o 
  -2   0  17        1.27        0.87      4.95 o 
  -1   0  17      199.29      219.06      9.21 o 
   0   0  17      326.40      333.57     11.70 o 
   1   0  17       60.05       63.36      5.46 o 
   2   0  17       29.16       19.10      4.20 o 
   3   0  17      121.47      129.56      7.97 o 
   4   0  17      102.77       83.16      6.18 o 
   5   0  17       79.64       70.83      8.74 o 
   6   0  17        8.64        0.00      7.00 o 
   7   0  17      126.12      127.67     12.24 o 
   8   0  17       34.14       38.48      8.74 o 
  -2   1  17      188.09      221.51     10.46 o 
  -1   1  17        1.30        2.62      4.95 o 
   0   1  17       32.86       45.32      5.46 o 
   1   1  17       38.66       40.91      5.25 o 
   2   1  17        3.71        3.25      4.20 o 
   3   1  17        0.87        0.00      3.71 o 
   4   1  17       22.36       20.63      4.20 o 
   5   1  17      114.45       91.98      6.72 o 
   6   1  17       18.48       20.99      7.00 o 
   7   1  17       53.56       52.47      8.74 o 
   8   1  17       35.64       48.97      8.74 o 
  -2   2  17       60.63       77.24      9.62 o 
  -1   2  17      273.71      290.32     10.46 o 
   0   2  17        3.34        1.25      4.20 o 
   1   2  17      375.86      372.91     11.70 o 
   2   2  17        4.08        5.00      4.20 o 
   3   2  17        1.40       -1.00      7.00 o 
   4   2  17       98.19      100.75      6.72 o 
   5   2  17       11.78        4.37      4.37 o 
   6   2  17        3.08        0.00      3.71 o 
   7   2  17      202.02      216.86     13.99 o 
  -2   3  17       22.31       21.99      5.46 o 
  -1   3  17      946.09     1068.74     25.88 o 
   0   3  17       62.76       58.41      5.46 o 
   1   3  17      251.89      243.55     10.49 o 
   2   3  17       31.60       38.11      4.95 o 
   3   3  17       80.96       71.70      5.46 o 
   4   3  17       26.24       32.57      4.95 o 
   5   3  17       80.63       84.83      6.18 o 
   6   3  17       52.95       50.23      4.95 o 
  -2   4  17       79.85       96.19     10.49 o 
  -1   4  17      501.86      504.49     15.42 o 
   0   4  17       21.17       27.14      4.95 o 
   1   4  17      175.01      174.12      8.66 o 
   2   4  17        5.26        7.00      4.20 o 
   3   4  17        3.22        4.50      4.20 o 
   4   4  17      227.84      250.05      9.62 o 
   5   4  17       18.73       16.58      4.20 o 
   6   4  17       25.32       19.24      5.25 o 
   7   4  17       12.25        8.74      5.25 o 
  -1   5  17      366.56      405.70     18.36 o 
   0   5  17        4.22        3.50      7.00 o 
   1   5  17      322.04      325.27     18.36 o 
   2   5  17       32.85       37.78      4.95 o 
   3   5  17      332.07      329.95     11.13 o 
   4   5  17       26.12       28.97      5.25 o 
   5   5  17        1.31       -1.75      5.25 o 
   6   5  17       90.02       76.95      7.00 o 
   7   5  17      141.44      113.68     10.49 o 
  -1   6  17      118.42      125.92     12.24 o 
   0   6  17        9.98       10.88      5.46 o 
   1   6  17      673.66      730.40     19.14 o 
   2   6  17        0.86        0.87      4.95 o 
   3   6  17      301.42      304.47     11.13 o 
   4   6  17        9.13        8.74      7.00 o 
   5   6  17       54.53       47.22      7.00 o 
   6   6  17      239.72      236.10     13.99 o 
   7   6  17       18.32       13.99      7.00 o 
   0   7  17       17.40       15.74      8.74 o 
   1   7  17      658.80      725.79     27.98 o 
   2   7  17        9.48       12.38     13.12 o 
   3   7  17       35.37       15.74      7.00 o 
   4   7  17      107.26      106.68     10.49 o 
   5   7  17        4.49        3.50      7.00 o 
   6   7  17      191.04      181.89     12.24 o 
   7   7  17       54.43       47.22      8.74 o 
   2  -2  18       31.82       24.48      7.00 o 
   3  -2  18        0.84        1.75      5.25 o 
   4  -2  18       63.25       48.97      7.00 o 
   1  -1  18       18.03       24.48      7.00 o 
   2  -1  18      208.33      197.63     12.24 o 
   3  -1  18        2.17        1.25      4.20 o 
   1   0  18       75.68       84.99      6.72 o 
   2   0  18       75.82       75.46      6.72 o 
   3   0  18       50.36       40.92      5.46 o 
   4   0  18       60.97       65.08      5.46 o 
   5   0  18      217.24      211.62     13.99 o 
   6   0  18       18.39       24.48      8.74 o 
   1   1  18        9.55       13.12      4.95 o 
   2   1  18        5.11        3.00      4.20 o 
   3   1  18        2.47       -2.00      4.37 o 
   4   1  18        3.17       -3.25      4.37 o 
   5   1  18       17.03       18.19      4.20 o 
   6   1  18       24.47       22.74      7.00 o 
   7   1  18       33.93       19.24      8.74 o 
   0   2  18        0.48       12.24      7.00 o 
   1   2  18       14.07       13.12      4.95 o 
   2   2  18       61.22       48.65      5.46 o 
   3   2  18       12.81       17.49      4.95 o 
   4   2  18        0.08       -2.25      4.20 o 
   5   2  18      164.81      168.86      7.97 o 
   6   2  18        5.44        1.25      4.20 o 
   7   2  18      262.96      244.85     15.74 o 
   0   3  18      242.25      272.83     15.74 o 
   1   3  18       58.82       76.48      6.72 o 
   2   3  18        0.46        0.00      6.12 o 
   3   3  18       30.76       23.64      4.95 o 
   4   3  18        0.06       -3.50      4.20 o 
   5   3  18       28.78       21.90      4.95 o 
   6   3  18       85.44       76.34      5.46 o 
   1   4  18      514.86      603.37     17.18 o 
   2   4  18       75.24       77.91      6.18 o 
   3   4  18        1.98        5.25      4.20 o 
   4   4  18      160.92      165.36      7.97 o 
   5   4  18        2.61       -4.00      4.20 o 
   6   4  18        2.41       -5.25      5.25 o 
   1   5  18      650.60      732.79     29.73 o 
   2   5  18       12.27       15.74      7.00 o 
   3   5  18       51.68       53.55      5.46 o 
   4   5  18        2.95        1.50      4.37 o 
   5   5  18        5.18        1.75      5.25 o 
   6   5  18      109.06      110.18     10.49 o 
   7   5  18      145.07      132.92     10.49 o 
   1   6  18        2.41        0.00      7.00 o 
   2   6  18       27.29       36.73      8.74 o 
   3   6  18        1.58       -1.75      7.00 o 
                                                 
